# Supplementary material for: Plasma neuropeptide levels in patients with schizophrenia, bipolar disorder, or major depressive disorder and healthy controls: A multiplex immunoassay study
Source: Neuropsychopharmacol Rep. 2022 Nov 22;43(1):57–68. doi: 10.1002/npr2.12304 (PMC10009433; doi:10.1002/npr2.12304)
Supplement: Supplementary file 1 — Appendix S1 [file NPR2-43-57-s002.xlsx]

## Sheet: raw_data
a-MSH	b-endorphin	neurotensin	oxytocin	substance p	Diagnosis	age	sex	BMI	education	smoking	onset	duration	CPtotal	CPtyp	CPatyp	IMI	Mood Stablizer	Drug Free	PANSSpositive	PANSSnegative	PANSSgeneral	HAMD21	YMRS	PSQI	JART	BACS verbal memory	BACS working memory	BACS motor speed	BACS category fluency	BACS letter fluency	BACS verbal fluency	BACS attention	BACS executive function	WMS-R verbal memory	WMS-R visual memory	WMS-R general memory	WMS-R attention/concentration	WMS-R delayed recall
3391.71	2435.27	641.293	1598.5	1145.58	0	54	1	28.4091	12	0														5	84	33	17	72	19	17	36	54	19	102	85	96	96	100
13009	8429.45	1323.28	4069.99	1468.53	0	54	1	21.6041	12	0														6	82	38	20	68	21	20	41	61	22	117	96	112	103	107
4185.71	1728.1	575.812	838.329	1083.84	0	49	1	20.3383	16	0														8	84	60	21	55	27	27	54	66	18	114	110	115	100	115
4054.67	2159	679.341	1186.59	1099.42	0	43	1	23.1481	16	0														4	78	49	17	84	28	29	57	68	22	94	108	98	97	96
2404.36	1725.63	551.843	806.987	1108.61	0	58	1	25.3906	16	0														4	85	50	19	70	19	24	43	65	19	87	113	95	133	95
16332.1	6156.98	850.821	2422.41	1262.66	0	27	1	20.4491	16	0														6	69	51	24	100	22	26	48	96	19	102	101	102	121	110
16084.4	5937.88	1362.34	4184.76	1404.97	0	20	1	25.2092	15	0														5	79	47	24	91	25	26	51	59	18	111	102	110	116	111
2110.63	1569.3	628.723	1502.82	1086.55	0	50	1	26.3656	16	0														5	86	50	26	100	30	36	66	49	19	114	112	115	128	107
7837.5	5232.98	1025.83	2697.79	1315.86	0	34	1	24.8163	19	1														4	89	52	26	94	31	39	70	69	22	123	109	122	103	115
5182.71	1413.46	507.519	658.987	1119.75	0	27	1	23.533	19	1														5	92	64	28	99	30	35	65	81	19	120	121	123	129	118
12913.2	6374.15	1274.76	3446.94	1491.74	0	24	1	28.306	17	1														6	78	55	26	82	20	42	62	82	19	115	111	116	116	114
9908.31	4250.13	957.038	2719.06	1247.06	0	24	1	18.8092	16	0														3	100	60	25	88	23	26	49	94	19	120	116	123	129	119
8503.78	5012.73	946.006	2526.15	1319.57	0	23	1	28.4082	16	0														7	93	55	20	72	22	25	47	51	18	132	96	127	119	128
10372.6	7221.23	1137.19	6137.22	1428.84	0	25	1	19.0039	16	0														3	84	62	22	82	21	29	50	61	18	121	101	117	111	121
4880.18	2555.16	752.465	1681.93	1186.54	0	58	1	28.0822	12	0														3	87	37	10	72	19	13	32	50	19	118	108	117	109	105
11620.3	7787.66	1289.31	4256.73	1497.65	0	50	1	20.202	16	0														6	72	42	25	68	19	26	45	63	16	99	100	99	100	108
5016.96	4506.45	1171.95	2726.97	1347.42	0	46	1	22.8571	16	1														4	98	47	21	80	21	23	44	71	19	113	108	113	115	102
7837.5	5874.35	1112.32	2904.71	1352.96	0	35	1	22.0386	15	0														5	90	62	20	66	19	24	43	70	22	139	113	136	103	132
2948.11	2057.76	645.659	692.154	1095.18	0	29	1	20.9287	22	1														5	86	57	26	100	22	34	56	99	19	94	119	101	124	104
2416.72	1504.64	529.43	761.44	1070.43	0	25	1	23.7228	17	0														6	89	66	26	70	31	31	62	85	18	122	101	119	89	115
3201.71	2665.66	694.36	1366.19	1179.86	0	31	1	23.939	15	0														7	81	45	25	100	20	32	52	62	18	111	109	112	121	112
15906.2	4053.79	854.77	1521.02	1246.41	0	51	1	29.7004	16	1														4	89	43	19	80	21	23	44	71	22	122	98	117	118	106
29772.2	10923	1535.77	7023.31	1877.91	0	26	1	21.7914	16	0														11	78	52	17	90	24	26	50	79	19	113	97	109	97	110
15049	3961.95	1107.43	2785.26	1348.25	0	53	1	23.8087	16	0														2	83	31	23	84	22	24	46	70	18	83	75	77	114	88
9070.57	7242.61	1182.18	3548.07	1434.26	0	39	1	26.8851	17	0														9	91	48	24	86	18	30	48	71	19	95	81	90	109	90
8913.51	6697.78	1087.87	2799.78	1416.21	0	35	1	21.0077	18	0														1	87	57	22	84	29	34	63	70	17	119	124	123	97	120
6265.89	4950.18	1371.73	2504.55	1351.61	0	50	1	31.9122	16	0														7	92	50	23	90	18	28	46	59	22	128	117	128	131	123
6830.55	4258.36	1059.48	2685.99	1474.61	0	52	2	22.5069	10	1														4	66	40	22	100	18	21	39	63	18	106	121	112	115	106
5601.46	3705.54	873.229	1734.45	1224.5	0	58	2	23.03	12	0														10	86	42	26	60	23	24	47	62	21	102	117	107	109	104
3037.97	2726.46	632.855	1517	1152.56	0	56	2	19.7232	14	0														3	88	57	19	84	17	21	38	57	17	123	101	118	109	114
10353	6200.52	937.093	2760.88	1349.76	0	23	1	21.2031	17	0														1	82	56	25	86	31	27	58	84	18	105	114	109	96	100
4146.63	2719.79	813.099	1624.79	1206.65	0	56	2	22.9218	18	0														7	73	47	23	90	22	39	61	76	15	108	108	109	118	114
14991.5	10005.7	1233.86	4062.34	1520.49	0	19	1	20.2865	13	0														4	94	68	24	98	22	31	53	78	22	137	97	132	126	121
13137.9	3231.13	927.187	2505.88	1266.74	0	40	1	22.6242	14	1														2	60	38	22	92	18	20	38	66	18	80	113	88	101	89
7348.4	4258.36	807.837	1917.86	1227.49	0	20	1	17.4329	15	0														6	85	59	25	90	24	30	54	86	19	117	114	119	106	118
5756.03	2821.8	755.157	1589.46	1191.18	0	49	2	17.9688	14	1														0	94	57	24	96	20	34	54	80	17	132	117	132	120	123
10259.7	6530.15	887.936	2465.18	1312.53	0	23	2	19.8413	17	0														2	85	63	28	82	31	36	67	105	18	122	102	120	87	124
12778.3	10060	1285.42	4876.51	1581.46	0	34	1	21.6333	18	0														6	96	51	26	76	24	28	52	75	20	116	119	119	137	110
4082.65	5432.85	739.823	1546.4	1161.67	0	26	2	15.8079	18	0														5	96	64	26	92	33	38	71	93	18	139	121	136	139	137
9810.75	8337.03	1528.03	4902.3	1589.23	0	31	1	25.2092	16	1														6	86	55	27	98	27	17	44	83	21	114	114	116	121	114
5759.78	4146.26	928.524	2013.89	1247.16	0	50	2	20.83	16	0														8	91	55	23	66	23	31	54	65	17	131	114	129	84	118
9076.08	1603.99	559.219	975.436	1106.34	0	21	1	18.7109	15	0														5	90	52	24	74	24	26	50	68	18	139	87	132	109	122
6990.56	5211.5	987.406	2490.9	1327.3	0	23	2	21.9645	17	0														5	87	58	24	82	23	33	56	82	19	121	102	119	91	116
5196.26	4329.28	680.129	1924.61	1247.41	0	33	1	18.0662	16	0														7	98	57	24	68	27	29	56	78	18	133	109	131	121	126
5122.34	5432.85	981.344	2218.07	1246.15	0	52	2	23.7332	12	0														6	89	46	27	80	16	15	31	64	17	108	96	104	114	102
8842.73	4603.21	1129.26	2897.11	1371.37	0	48	2	22.0741	15	0														8	67	49	18	70	33	37	70	62	19	111	104	110	97	110
18454.4	7554.32	1618.78	4346.55	1591.04	0	34	2	19.563	12	0														3	91	60	21	86	29	27	56	76	15	101	94	99	75	84
9944.42	4560.65	1127.2	2579.02	1357.66	0	47	2	20.3125	17	0														3	76	44	25	94	23	33	56	74	17	108	102	107	128	100
4312.61	2249.06	670.929	1307.78	1111.66	0	23	1	20.2812	17	1														6	78	64	23	84	26	29	55	78	16	88	102	89	103	100
3887.14	2902.78	711.202	1265.11	1154.97	0	57	2	25.0995	14	0														4	68	46	18	82	17	27	44	52	17	109	81	99	112	100
17799.6	3507.91	947.52	2635.99	1240.54	0	33	1	24.1672	14	0														6	93	52	21	86	29	38	67	73	18	115	106	114	113	112
8406.3	5001.94	1157.15	3198.4	1345.07	0	34	1	33.5146	16	1														6	96	43	15	52	18	21	39	56	16	86	89	85	87	102
6594.86	6223.27	929.254	2447.03	1381.68	0	41	2	23.2446	14	0														3	76	35	24	66	16	37	53	76	22	115	101	112	108	102
12701.5	7137.18	816.36	2593	1324.09	0	22	2	22.4323	15	0														10	92	65	23	84	27	32	59	90	19	136	105	135	124	118
8813.33	8125.55	1197.53	3254.82	1468.77	0	50	2	21.3039	14	0														2	86	60	27	94	35	30	65	65	19	132	108	129	123	118
7880.01	3512.2	837.35	1557.58	1256.32	0	51	1	29.0318	18	0														5	69	37	19	88	27	12	39	74	19	121	89	113	123	99
6285.33	4502.62	943.032	2170.44	1279.07	0	42	2	19.1953	14	0														6	64	44	19	92	20	25	45	62	18	117	104	114	97	111
7140.71	6705.41	1237.07	3487.62	1481.24	0	58	2	21.9289	12	0														5	59	44	15	60	13	19	32	57	19	114	106	113	117	120
8061.88	6187.54	1316.66	3371.76	1453.25	0	59	2	26.4855	14	0														4	68	35	22	80	23	33	56	60	13	100	99	99	105	106
6914.66	4521.03	1229.24	2138.69	1293.47	0	44	2	19.9755	12	0														6	92	62	26	86	11	28	39	74	19	117	104	114	108	120
18379.9	11571.8	1861.01	5276.14	1756.77	0	52	1	28.6501	12	0														4	93	35	20	90	27	12	39	45	18	106	89	105	103	97
26314.7	9943.16	2624.46	6098.85	1964.29	0	27	1	21.1616	13	0														5	80	51	27	70	26	34	60	82	22	118	109	117	124	113
14014.5	8916.65	2023.39	5296.24	1719.32	0	27	2	16.6525	16	0														8	85	61	25	80	24	28	52	80	19	126	101	122	127	118
9929.18	3104.61	960.979	2307.03	1309.06	0	58	1	29.2184	12	0														7	81	52	26	86	29	31	60	73	16	111	115	115	120	109
6574.84	4750.9	952.979	1915.91	1237.65	0	25	2	20.0801	17	0														6	79	51	28	88	25	35	60	80	19	104	111	107	123	107
7561.45	4518.26	927.138	2511.4	1289.86	0	21	1	20.9837	21	0														6	78	51	24	94	22	19	41	78	18	96	111	99	111	105
7352.17	5621.3	1134.87	2947.19	1377.02	0	35	2	25.204	18	0														3	87	51	23	84	23	32	55	65	17	118	120	120	99	127
20060.7	11520.1	2940.06	5085.26	1596.47	0	57	2	24.6793	12	0														1	89	36	23	78	14	20	34	67	19	128	115	127	123	125
12745.8	8276.11	1674.29	3039.41	1427.73	0	55	2	20.5499	16	0														2	85	56	22	84	27	39	66	74	14	111	115	114	103	114
13815.2	7530.88	1471.44	4190.47	1452.59	0	41	2	25.0762	14	0														2	58	58	20	88	14	21	35	67	18	117	118	119	107	115
1486.24		1035.96	512.282	960.742	0	56	2	17.7778	16	0														11	77	37	15	78	16	25	41	52	18	107	106	108	98	108
10432.2	9336.34	1577.51	3945.35	1516.93	0	40	2	18.1955	14	0														4	70	47	24	88	24	33	57	66	18	110	99	107	110	105
4831.44	3399.75	983.513	1397.49	1184.63	0	21	2	19.4734	12	0														7	74	60	18	100	22	25	47	72	22	138	111	135	106	137
13548.5	3264.53	1279.2	2825.98	1299.08	0	37	2	18.3594	14	0														2	70	57	26	90	19	33	52	67	18	94	104	96	115	97
2648.25	2197.14	612.023	782.828	1101.19	0	39	2	20.7756	16	0														4	81	45	13	88	20	27	47	58	8	95	85	91	79	90
14425.7	7859.02	1918.14	3426.76	1434.24	0	23	2	19.9481	18	0														3	97	71	26	100	19	30	49	88	22	130	111	130	119	122
19293.7	5032.98	877.397	2571.77	1319.73	0	25	2	20.3125	17	0														8	94	38	25	88	19	38	57	69	16	105	109	107	97	103
2867.01	2083.35	663.879	873.252	1095.34	0	22	2	19.7055	17	1														3	80	58	25	86	18	18	36	86	19	126	111	126	111	116
4235.95	4001.38	840.296	2120.55	1294.81	0	23	1	25.6055	17	0														4	73	55	24	84	23	26	49	110	22	119	114	121	104	122
4147.61	3374.01	725.055	1579.04	1225.04	0	35	2	18.3594	12	0														3	66	51	22	96	19	41	60	83	17	120	106	118	102	113
7683.9	5754.95	880.862	2023.29	1239.18	0	35	1	20.7612	12	1														6	69	58	16	72	21	20	41	71	19	107	101	106	109	101
18671.6	12643.7	2593.25	5730.03	1709.48	0	40	2	19.4674	14	0														1	87	43	22	86	22	21	43	50	19	86	85	83	83	74
21326.2	14084.3	3390.56	4705.99	1686.97	0	37	2	19.052	12	0														6	76	57	28	90	35	35	70	74	19	102	108	104	92	108
3248.61	2214.34	599.513	2183.87	1291.91	0	54	2	18.5529	13	0														5	81	41	24	44	19	22	41	50	18	118	110	118	92	117
6720.24	5433.82	1076.89	3201.78	1425.39	0	50	2	23.8054	12	0														6	67	51	19	78	17	37	54	67	12	98	92	96	100	90
4326.29	3380.43	760.259	825.298	1119.6	0	42	2	24.2188	12	1														4	65	36	19	84	24	27	51	74	21	94	106	97	114	91
9390.88	6910.55	1498.2	2914.1	1482.23	0	43	2	25.8876	12	1														2	53	33	14	82	19	21	40	75	17	88	102	91	102	83
20892.1	13476.8	2651.97	6036.84	1839.17	0	44	1	29.0367	12	0														3	78	53	18	70	26	35	61	65	17	117	113	117	106	113
8131.32	4381.18	933.272	2994.47	1401.93	0	42	2	21.6713	12	1														11	91	54	22	64	23	25	48	61	13	110	106	109	107	103
28453.3	10886.2	2221.84	4362.46	1614.37	0	57	2	21.056	14	0														4	84	43	23	84	26	22	48	53	16	112	95	108	95	97
2611.62	2732.31	661.835	1811.41	1233.79	0	59	2	18.5901	16	0														3	84	54	25	76	34	32	66	70	16	113	108	113	123	106
6953.76	5166.3	894.811	2991.57	1319.29	0	54	2	21.9261	15	0														6	86	44	25	78	20	27	47	73	22	120	99	115	129	111
14520.9	10293.2	1896.29	3687.33	1435.78	0	53	2	18.0802	14	0														5	60	53	23	76	17	22	39	66	19	93	114	99	107	89
12619.1	3077.14	1668.2	2424.56	1250.2	0	28	2	20.2848	17	0														3	86	48	25	70	27	35	62	78	21	139	114	136	139	139
13027.5	5748.17	883.383	2709.49	1327.62	0	37	1	20.3074	19	0														2	85	58	26	92	27	32	59	57	21	122	108	120	127	118
8766.88	7939.06	1124.92	2849.39	1345.72	0	32	2	25.9695	15	0														9	51	53	22	90	28	31	59	78	20	103	97	101	117	81
5229.54	3864.7	957.405	2360.69	1288.69	0	39	2	20.7756	14	0														3	81	46	18	68	19	21	40	69	15	117	106	115	99	103
7933.56	3492.63	835.502	2229	1284.41	0	41	2	20.1951	15	0														3	86	58	24	94	25	35	60	83	21	119	106	117	108	126
7337.41	3285.36	892.929	1652.22	1227.74	0	47	2	22.2656	18	0														2	86	57	19	88	28	35	63	94	19	131	106	126	100	123
2784.54	1381.46	592.299	1540.78	1154.34	0	52	2	18.1787	12	1														2	80	64	26	90	23	30	53	76	18	129	100	123	123	119
12250.1	9293.47	1786.84	2731.32	1359.52	0	25	1	24.8016	18	0														4	71	48	19	82	26	19	45	80	19	109	116	113	128	112
10882.5	4828.21	1371.9	2644.82	1354.18	0	41	2	19.736	16	0														6	91	56	25	86	26	38	64	68	19	122	108	120	101	126
10075	6275.75	1140.8	2564.68	1282.6	0	23	1	19.257	17	0														6	93	63	26	75	24	29	53	82	19	140	116	136	121	138
4181.45	3691.79	737.105	1787.59	1203.59	0	31	2	20.061	16	0														3	75	53	22	72	17	23	40	70	18	98	99	97	95	81
11250	5476.86	1265.22	3142.95	1390.75	0	37	1	19.1516	14	0														1	84	49	27	76	21	37	58	77	19	130	113	127	122	122
11221.9	7648.88	1624.24	3097.37	1386.24	0	35	2	19.2277	16	0														2	89	58	23	96	27	29	56	80	16	127	122	128	117	113
3611.01	1610.01	569.396	1491.47	1138.49	0	58	2	22.1893	14	0														4	71	37	15	84	17	23	40	62	13	111	102	110	101	101
12708.3	3895.45	940.702	2074.96	1271.93	0	41	2	24.6156	14	0														4	86	45	26	94	16	33	49	65	19	94	109	97	105	83
15958.2	9550.41	1500.05	2608.4	1367.4	0	56	2	24.9199	10	1														2	66	43	12	68	20	25	45	50	19	112	111	113	82	103
6375.16	5881.74	966.848	2343.13	1278.3	0	20	2	27.4077	15	1														4	73	52	16	68	14	14	28	55	14	120	108	120	103	118
4954.38	3836.69	920.872	2389.23	1313.63	0	50	2	18.4033	15	0														4	92	52	27	74	19	23	42	77	16	132	114	130	129	120
4181.45	1914.58	722.166	1335.89	1143.27	0	53	1	21.7738	16	0														3	81	37	25	82	24	20	44	51	14	97	98	96	94	96
7924.88	4660.73	995.033	2145.01	1268.95	0	53	2	24.8889	13	0														3	85	44	20	86	15	28	43	65	13	118	108	114	106	99
7770.88	5134.56	908.577	2418.44	1301.44	0	22	1	19.4932	17	1														4	81	42	18	76	20	33	53	64	16	85	87	82	122	72
5712.54	4938.1	876.968	1965.26	1263.58	0	43	2	19.4674	14	0														8	92	65	23	68	24	23	47	65	19	138	108	135	115	138
17083.7	8292.71	1261.43	2763.18	1343.5	0	24	2	18.8271	18	0														8	64	56	23	72	22	26	48	99	19	105	114	109	89	119
5986.15	4537.91	817.468	2338.75	1302.29	0	52	2	24.0569	12	0														3	67	51	24	78	18	18	36	53	19	90	112	96	89	98
6787.15	5290.98	1008.26	2061.15	1272.1	0	56	2	19.6506	12	0														3	70	46	19	72	16	30	46	51	18	113	126	119	117	119
10180.3	5878.3	1111.86	3054.26	1355.92	0	52	1	21.1073	16	0														6	51	20	19	78	18	13	31	59	8	72	54	59	118	58
8833.54	7270.54	1190.12	3077.72	1371.68	0	40	1	19.5312	12	1														4	76	44	16	80	24	24	48	65	17	124	99	119	113	122
6040.75	5115.63	1158.11	1647.56	1246.06	0	49	1	22.1003	15	0														11	76	49	21	82	24	29	53	60	15	81	98	84	118	83
2896.19	2024.81	652.394	1454.89	1187.94	0	47	1	24.623	12	1														4	88	44	21	90	29	23	52	58	17	120	100	118	107	114
9860.9	8143.74	1367.19	3110.2	1381.44	0	20	1	20.8611	14	0														5	83	56	27	94	25	25	50	85	22	120	116	123	121	127
8208.97	7185.24	1116.95	3561.11	1369.65	0	22	2	21.7193	16	0														4	74	63	27	98	25	34	59	90	18	138	102	135	111	131
5669.06	1671.69	619.318	1597.52	1167.23	0	32	1	24.6181	12	1														10	78	67	15	72	19	24	43	70	20	113	97	109	89	128
22293.9	8670.93	1389.9	3356.78	1479.92	0	49	2	24.2439	16	0														8	91	65	14	72	24	33	57	69	17	112	110	113	94	116
12889.3	9738.8	1798.59	3004.89	1386.6	0	53	2	19.6677	15	0														4	81	45	20	44	15	25	40	60	19	116	71	102	102	97
13268.5	7407.33	1795.22	3732.88	1459.35	0	38	2	22.0317	22	0														5	90	67	18	86	25	33	58	80	17	138	111	117	97	124
3031.24	2116.65	651.65	1739.19	1219.23	0	47	2	18.9036	19	0														6	84	44	19	61	27	35	62	77	22	105	98	103	115	108
11962.8	6463.81	1176.2	2737.58	1311.88	0	40	2	19.0677	16	0														6	94	53	23	78	18	33	51	82	19	123	99	119	123	103
5559.32	4319	805.012	2284.76	1308.49	0	46	2	22.0604	16	0														4	97	46	26	88	20	39	59	78	17	109	106	110	113	107
8106.8	6383.85	1204.99	3088.52	1400.04	0	43	1	25.7117	10	0														11	52	30	17	70	20	12	32	47	19	110	92	105	93	94
12492.5	7270.54	1405.3	3466.34	1411.33	0	27	1	28.6501	16	0														5	82	55	25	96	25	26	51	90	18	117	111	117	124	117
14943.2	8709.21	1909.88	3773.11	1453.11	0	57	2	24.5095	16	0														3	94	40	21	98	21	29	50	63	14	115	108	115	106	105
11932.1	4558.22	979.338	2826.84	1322	0	35	1	24.8016	12	1														5	76	31	18	56	17	9	26	52	19	102	111	104	117	102
9363.79	3905.74	1280.51	3254.1	1353.75	0	38	2	21.2084	17	0														7	74	65	28	88	19	27	46	80	19	117	118	119	108	109
21560.8	6845.63	1619.1	2782.16	1372.93	0	40	2	21.048	12	0														6	87	59	26	100	20	40	60	77	18	128	120	128	113	133
7959.66	3372.77	1267.12	2372.72	1236.03	0	57	2	19.1953	16	0														9	85	55	20	86	27	35	62	76	8	110	108	111	109	108
15472.1	3226.08	773.175	2025.84	1245.23	0	43	2	21.2279	14	0														4	69	33	22	82	19	29	48	60	16	85	94	86	85	83
5491.2	5260.66	1006.66	2765.03	1327.79	0	53	2	23.0112	15	0														3	81	53	21	80	20	19	39	62	17	109	117	113	106	112
3117.55	1814.12	658.635	130.33	1037.91	0	26	1	22.231	18	0														5	94	58	27	88	37	38	75	93	22	139	114	136	127	129
13372.6	9179.87	1279.63	2958.29	1374.54	0	30	1	21.0938	17	0														2	58	39	20	68	22	22	44	48	16	93	50	77	100	83
8797.96	6209.26	1388.86	2258.23	1292.49	0	41	1	34.3396	14	0														10	83	55	20	82	22	25	47	52	18	101	108	103	115	108
12448.5	8121.92	1382.83	3088.24	1407.62	0	44	2	20.202	14	1														4	72	46	26	64	20	22	42	79	16	126	108	123	106	96
7946.61	5191.83	908.551	1760.85	1242.74	0	47	2	20.202	17	0														6	67	48	25	82	22	28	50	58	21	107	121	114	115	108
7337.15	4619.55	1227.29	1592.12	1249.57	0	59	1	28.0404	16	0														3	67	40	25	92	19	16	35	64	19	86	108	93	123	103
11951.2	7393.97	1548.13	2887.77	1364.6	0	22	2	21.7738	16	0														12	81	60	21	94	18	32	50	76	21	119	111	120	110	116
6534.86	5074.57	1031.75	2719.13	1320.87	0	58	2	23.634	14	0														4	86	52	25	90	21	24	45	71	22	134	119	133	128	114
15237.9	7540.32	1620.78	3015.92	1378.82	0	47	2	20.7031	16	0														10	77	55	24	98	25	25	50	86	22	116	119	119	133	116
11409.3	7924.64	1603.17	2512.19	1368.87	0	23	2	20.9566	16	0														7	80	65	21	100	23	25	48	78	19	111	102	111	101	105
15406	10775.1	1684.89	4500.76	1479.85	0	23	2	18.4265	17	0														4	85	61	23	96	21	34	55	92	18	129	105	127	106	119
8342.81	5912.1	821.811	1376.59	1215.88	0	22	2	19.9792	17	0														8	72	56	21	80	21	29	50	68	19	123	102	121	119	116
7642.49	5417.13	1235.29	3236.97	1393.82	0	57	2	24.6548	12	0														3	89	49	18	84	29	27	56	59	17	113	104	112	110	109
6399.89	4405.55	765.688	1738.5	1234.57	0	51	2	17.9271	12	1														2	70	43	24	54	15	18	33	71	15	109	96	105	113	111
8732.38	5641.23	1442.02	1885.98	1283.68	0	51	2	21.7778	13	0														8	65	42	24	90	16	33	49	90	15	125	96	118	105	120
2953.66	1675.72	627.735	644.821	1007.46	0	59	2	32.0461	14	0														7	97	46	23	78	20	26	46	65	18	132	106	127	139	108
2316.7	2040.9	565.431	950.455	1104.22	0	53	2	16.8889	14	0														6	76	54	21	72	20	26	46	65	16	116	102	113	110	104
5233.4	4086.82	813.21	1192.79	1205.35	0	53	1	20.3223	16	0														5	94	44	17	80	33	30	63	72	18	122	104	119	120	127
6874.32	3701.79	1032.7	1444.35	1197.66	0	52	1	23.9395	21	0														5	86	47	26	88	22	37	59	58	21	115	121	119	124	117
3983.55	4197.08	710.666	811.624	1144.75	0	40	2	19.563	16	0														5	78	51	25	96	21	28	49	73	19	109	113	111	135	105
3203.84	1736.83	550.559	1395.02	1176.13	0	48	2	21.0077	16	0														4	91	56	17	98	22	31	53	76	19	138	114	135	128	120
4315.31	3794.17	697.388	1413.62	1187.5	0	52	2	19.4674	12	0														2	82	54	21	98	22	22	44	80	21	96	108	99	110	94
6651.63	5621.29	1017.75	1800.21	1267.73	0	52	2	21.4903	12	0														3	91	63	17	90	29	23	52	52	11	122	92	115	84	119
7424.51	3667.19	1060.09	2390.45	1220.65	0	50	2	20.9644	16	0														6	86	58	23	93	27	51	78	68	19	111	96	107	100	94
6368.84	5246.37	897.483	1948.59	1263.17	0	59	2	26.1427	12	0														2	61	34	24	78	18	16	34	53	19	110	83	102	103	105
11155.1	4861.34	904.313	3046.92	1349.53	0	52	2	20.3244	16	0														4	87	56	26	82	14	31	45	71	18	128	110	126	131	115
6943	3988.6	941.503	1492.56	1256.66	0	35	2	29.5918	12	1														5	49	37	13	72	23	27	50	50	10	79	71	75	73	69
3614.82	2612.61	752.29	780.076	1137.67	0	26	1	22.1591	14	1														10	72	54	27	80	18	25	43	67	19	122	116	124	108	113
11516.3	5118.92	1006.25	3702.53	1390.99	0	42	1	23.1405	16	0														3	94	53	23	86	22	30	52	66	17	117	115	118	107	124
9144.62	6225.15	1150.92	2784.72	1338.04	0	41	2	20.9572	16	0														2	70	54	21	84	20	33	53	71	19	112	120	116	108	112
5956.54	3809.13	903.433	1551.33	1223.41	0	43	1	18.937	13	1														0	70	44	27	100	18	25	43	69	21	95	106	99	126	102
10469.2	5628.76	1036.93	3316.1	1388.82	0	43	2	18.8189	12	1														4	69	46	20	98	17	36	53	69	18	113	104	111	92	108
8257.59	6217.2	1089.72	2239.44	1302.79	0	34	2	18.3655	14	0														6	88	49	25	86	27	35	62	76	21	123	111	123	105	113
6862.96	4778.28	1565.57	2704.91	1293.17	0	43	2	24.5675	12	0														5	73	64	19	86	30	22	52	80	18	118	111	118	98	118
7923.71	8743.94	1029.75	2900.33	1329.27	0	45	2	25.4767	14	0														3	91	61	16	82	19	18	37	71	16	132	114	131	97	118
4736.89	3926.74	746.246	1526.29	1243.93	0	52	1	27.5482	14	0														4	67	61	22	84	29	29	58	58	17	108	100	106	107	109
6379.17	2991.31	738.842	2592.6	1278.78	0	56	2	20.6905	16	0														5	73	42	23	84	18	24	42	60	18	80	102	86	103	78
7932.86	6904.79	1054.21	2603.61	1339.64	0	23	1	24.4193	15	0														2	79	58	23	80	19	42	61	71	19	93	105	95	115	103
3684.59	3526.32	678.586	2801.02	1232.53	0	52	2	26.0262	12	0														7	81	55	22	76	22	29	51	56	18	101	119	107	113	118
4868.24	3976.94	799.859	1438.17	1185.81	0	36	2	18.591	14	0														6	70	39	13	92	22	24	46	60	18	88	90	87	97	85
6708.26	5593.96	936.406	2823.25	1329.08	0	22	1	23.8754	14	0														5	77	49	23	68	20	33	53	68	16	105	93	104	94	91
6666.19	4904.39	1020.86	976.745	1203.11	0	53	2	19.3962	12	1														6	91	44	19	80	24	23	47	80	13	103	98	102	96	96
4066.72	2503.93	696.63	1896.9	1220.72	0	57	1	25.5102	18	0														4	99	52	19	78	26	32	58	63	19	138	97	132	124	115
2812.71	3024.5	691.852	1478.47	1231.59	0	49	2	21.875	12	0														1	56	34	15	88	16	18	34	50	18	94	104	96	84	105
8600.65	3361.6	1364.77	2985.16	1290.23	0	56	2	28.5156	14	0														6	55	43	17	88	20	25	45	62	18	115	106	114	105	112
9528.17	1858.36	519.51	1327.72	1166.05	0	22	1	19.79	17	0														6	78	58	25	100	20	23	43	67	19	133	105	131	131	119
5767.31	2503.93	694.614	1821.39	1251.61	0	22	1	20.7612	17	1														3	80	55	26	80	19	26	45	87	22	118	105	117	124	112
2775.98	1922.73	797.83	1460.23	1199.4	0	49	2	20.1348	17	0														7	69	54	23	76	26	44	70	62	22	103	112	107	97	111
2387.49	1923.99	554.725	1215	1088.86	0	45	2	18.6115	14	0														4	74	53	24	98	27	29	56	83	19	128	112	126	123	122
9232.72	7695.86	1249.22	3462.82	1474.82	0	55	2	19.9219	16	0														13	78	44	22	84	29	28	57	61	15	116	104	114	132	111
2385.71	1684.79	547.834	838.099	1112.08	0	44	2	20.83	13	0														5	73	36	20	62	23	23	46	67	19	106	106	106	76	115
9211.23	6342.49	1117.87	3261.95	1432.98	0	19	2	18.4911	14	0														12	81	61	25	72	25	34	59	79	19	130	103	127	102	117
3719.78	2666.11	742.588	1600.56	1176.03	0	42	1	20.1408	18	0														8	65	50	23	90	36	35	71	80	21	110	108	110	87	105
11405.7	6172.84	1187.22	3254.08	1429.02	0	49	2	22.0604	16	1														6	91	57	14	84	21	24	45	77	17	110	121	115	92	111
8968.93	7135.1	1284.59	3420.02	1434.97	0	59	2	20.4294	16	0														4	83	56	15	74	21	32	53	63	12	127	117	126	117	121
13179.7	7066.56	1442.51	4148.87	1525.33	0	23	1	20.1951	16	0														4	66	32	23	84	11	30	41	70	17	87	91	86	94	72
2575.37	1661.76	669.704	1229.95	1159.45	0	54	2	21.3333	14	0														4	87	63	28	78	37	45	82	76	22	117	100	113	118	114
7853.94	3409.11	864.357	2032.37	1277.09	0	51	1	24.6097	13	1														5	39	31	18	90	17	25	42	52	8	82	77	77	103	69
9057.43	6272.31	887.063	2831.5	1378.66	0	37	2	18.902	15	0														9	79	31	19	78	27	30	57	59	17	85	97	91	91	91
4284.06	1501.25	735.525	1447.06	1098.15	0	32	1	23.3556	16	0														3	95	48	18	70	23	20	43	68	19	95	87	91	97	99
1789.07	1731.93	762.561	919.032	998.105	0	22	2	20.1951	15	0														4	84	53	25	88	22	24	46	80	18	123	111	123	127	125
6720.41	4696.12	964.966	2204.29	1317.48	0	36	2	20.5688	13	0														4	93	68	25	94	26	50	76	101	21	123	118	124	103	126
2664.85	3954.89	689.782	1243.69	1140.57	0	27	1	20.9877	16	0														5	84	65	24	94	27	30	57	92	17	106	104	106	116	117
2426.99	1747.22	496.967	751.484	1065.8	0	51	2	19.6283	16	0														1	85	60	22	92	32	30	62	92	18	121	117	123	133	121
4314.17	3174.24	905.662	2341.44	1251.64	0	42	1	26.3465	16	0														6	91	54	21	90	22	17	39	71	17	111	113	111	97	116
4639.38	1325.73	645.149	874.167	1030.29	0	35	2	20.3074	14	0														6	69	60	25	84	22	23	45	69	18	114	115	116	94	117
5510.97	3157.55	764.47	1086.26	1177.25	0	37	2	19.8347	14	1														5	93	61	26	71	29	34	63	74	10	124	104	120	94	120
14611	5807.31	1099.81	3293.62	1378.06	0	30	1	18.6115	18	0														7	89	59	25	74	30	39	69	84	18	97	109	100	119	103
4258.29	2597.4	754.982	1755.59	1192.67	0	46	1	22.3081	18	0														10	87	58	25	98	35	39	74	87	19	136	119	135	140	129
7275.68	5965.08	939.061	2460.18	1339.85	0	39	1	32.3265	18	0														4	82	43	25	86	29	29	58	68	19	102	104	102	110	97
4439.02	2215.22	659.947	1287.1	1119.63	0	34	1	28.306	18	0														6	96	55	24	88	35	48	83	92	22	114	111	115	100	114
4215.37	2973.99	645.387	1414.63	1150.07	0	45	2	18.3655	16	0														5	94	64	26	88	26	28	54	82	21	119	119	121	119	112
2548.85	1357.9	526.731	726.141	1073.62	0	51	2	20.8325	16	0														4	76	43	23	86	24	24	48	74	17	109	123	115	116	119
11611.3	7255.88	1012.5	3706.63	1432.04	0	31	2	18.9736	15	0														3	80	53	19	90	23	31	54	67	18	103	116	108	103	108
5317.17	4007.42	954.269	1995.83	1214.93	0	37	1	28.0899	13	1														5	79	55	24	86	22	29	51	63	22	116	122	119	106	124
2446.94	1600.59	543.543	1204.31	1142.59	0	46	2	23.1111	12	0														4	74	59	19	77	28	36	64	87	18	124	112	123	94	128
8211.91	4287.74	1015.43	2040.1	1303.58	0	51	2	21.7778	16	0														4	90	62	22	96	17	33	50	79	21	130	117	129	100	120
8348.62	4241.52	730.349	1412.62	1166.85	0	18	1	21.8776	12	0														4	93	56	27	68	20	33	53	96	18	112	97	110	126	99
6383.57	3617.72	743.696	1624.68	1225.25	0	35	1	20.4783	16	0														4	99	53	24	90	21	25	46	85	19	125	122	127	135	127
4136.86	3027.11	760.657	2052.66	1220.2	0	56	2	19.1467	12	1														5	67	64	22	84	21	20	41	58	16	126	115	125	112	125
9313.96	5477.52	1189.47	2597.88	1339.48	0	48	1	19.3772	12	1														8	55	48	18	82	21	27	48	66	15	131	102	125	107	121
6657.51	5252.56	909.024	1991.48	1283.3	0	24	1	23.0518	15	0														5	81	51	26	68	23	30	53	101	19	96	111	99	116	105
7295.21	4950.88	1064.92	2709.35	1343.33	0	37	1	20.9573	16	0														6	89	40	22	76	16	37	53	72	18	119	104	116	127	124
14136.4	8539.48	1520.51	4702.43	1551.41	0	47	2	21.0828	13	0														4	88	57	24	96	28	27	55	61	19	99	106	102	120	98
6870.18	3821.79	946.146	2732.17	1243.52	0	40	2	19.2234	12	0														10	58	44	22	100	16	37	53	54	3	100	111	103	85	97
2360.29	1495.33	636.547	978.887	1104.74	0	49	2	21.9076	12	0														7	68	29	18	86	19	23	42	69	15	105	100	104	102	109
8362.69	4552.07	1227.8	3103.69	1278.73	0	22	1	21.9713	15	1														3	86	38	19	88	28	28	56	66	21	82	102	85	101	85
3995.93	2680.09	697.672	1673.97	1126.12	0	23	2	22.7204	17	0														1	90	52	20	92	22	27	49	76	18	110	93	106	116	106
3189.07	3014.59	535.847	858.828	1093.44	0	20	1	28.9062	14	0														4	83	58	20	58	15	29	44	72	13	90	70	81	117	88
3322.43	1905.33	674.946	1301.23	1114.46	0	53	2	26.3702	14	0														9	85	44	17	78	22	25	47	69	18	117	108	116	87	114
5730.52	5723.72	906.201	2216.01	1252.23	0	22	1	20.8325	17	0														5	85	60	25	92	24	36	60	90	19	114	111	115	89	82
6574.81	4078.33	869.548	1710.53	1237.67	0	25	1	19.4674	14	0														5	77	47	21	74	13	19	32	59	17	105	79	97	89	94
5404.98	3789.45	709.279	1572.06	1189.31	0	48	1	22.3432	16	0														7	95	66	19	88	28	28	56	37	18	138	87	126	100	122
8856.16	6160.97	1168.43	3185.39	1366.91	0	21	2	21.7193	14	0														8	87	59	25	78	27	27	54	82	18	109	114	111	109	115
8940.55	3877.15	700.64	1571.44	1160.45	0	35	1	22.7244	12	1														6	87	48	17	80	19	26	45	76	16	120	111	119	97	120
5549.63	4985.33	1106.38	2761.59	1368.48	0	57	1	21.9363	16	0														5	85	43	22	78	18	32	50	67	18	120	113	120	112	119
5264.76	4337.47	847.063	1586.88	1236.54	0	42	2	19.6311	12	0														7	76	45	24	78	18	21	39	60	16	102	104	103	94	89
3940.59	4764.35	815.193	1664.99	1258.13	0	31	1	27.3464	14	1														3	85	59	27	72	28	22	50	95	22	121	109	120	132	128
12436.7	4705.34	1190.17	3023.55	1370.67	0	19	1	19.5312	13	0														5	94	65	26	96	27	35	62	76	18	137	74	125	124	109
5467.97	2338.55	649.901	1567.74	1146.68	0	41	1	22.7615	16	1														8	85	45	21	86	24	33	57	62	22	103	99	102	94	98
6673.8	4011.44	778.173	2304.36	1313.35	0	49	2	22.3081	16	0														7	92	53	28	88	22	26	48	110	19	132	110	129	131	131
4949.87	2806.56	673.052	1434.33	1174.3	0	42	2	21.6713	16	0														7	93	67	27	88	33	49	82	87	17	123	120	123	117	122
18310.7	7609.37	1168.51	3744.73	1423.23	0	37	2	20.9625	16	0														10	91	62	22	84	27	32	59	65	19	131	104	125	95	131
4924.71	4703.17	1018.47	2605.51	1291.53	0	57	1	23.1405	12	0														3	82	50	26	76	22	22	44	65	18	129	117	129	130	132
7949.91	4094.78	837.581	2018.7	1300.62	0	29	2	20.5276	17	0														4	82	53	23	92	25	41	66	68	20	125	114	125	109	117
6746.8	5244.46	989.248	2741.48	1337.83	0	27	2	19.7531	16	0														9	71	60	28	94	19	22	41	76	18	127	97	119	103	126
940.791	2008.06	423.082	464.721	952.518	0	36	1	20.6193	16	0														5	83	49	22	91	22	30	52	60	19	94	118	100	94	105
6511.01	5845.86	888.429	1788.85	1262.59	0	55	2	21.7738	12	0														4	95	34	20	72	16	22	38	50	17	110	111	112	109	113
4927.85	4159.66	683.602	2000.04	1251.15	0	24	1	21.7776	17	0														6	73	54	23	90	20	26	46	51	18	97	76	89	82	79
4478.51	3036.8	860.112	1850.39	1227.26	0	22	2	18.591	17	0														4	78	53	25	94	16	31	47	67	18	109	93	105	104	96
6357.48	3321.7	788.625	1652.87	1191	0	54	2	20.6131	14	1														3	81	36	23	88	22	24	46	71	21	117	114	118	110	108
6515.4	4701	877.145	2326.05	1301.87	0	44	2	18.8707	15	0														4	78	53	25	88	22	34	56	82	17	110	111	111	103	103
5702.24	5109.92	895.02	2178.78	1273.96	0	38	2	22.1003	16	0														7	80	66	25	86	29	30	59	62	17	113	111	114	106	116
14320.9	9275.66	1274.51	4023.54	1506.39	0	50	2	17.5278	14	0														5	81	41	18	68	14	20	34	70	12	89	92	88	79	90
9836.47	3784.3	866.128	1933.25	1240.75	0	50	2	24.5603	16	0														4	95	63	18	94	21	28	49	70	15	134	119	134	98	125
7797.91	3830.34	908.405	2447.27	1290.72	0	50	2	19.7055	14	0														2	78	41	22	82	21	35	56	76	15	117	102	114	94	116
8070.9	5825.81	1090.44	3310.55	1398.99	0	55	2	24.8358	16	0														2	94	63	18	92	20	38	58	68	16	119	102	116	93	120
4086.25	4326.41	787.34	1661.63	1248.02	0	57	2	22.4913	12	0														3	69	42	23	86	35	25	60	69	17	105	113	107	103	113
5901.92	4287.79	885.946	2104.45	1289.19	0	56	2	19.7777	12	0														2	83	55	23	88	24	39	63	72	19	128	126	131	120	114
6239.6	3512.71	1034.27	2854.34	1249.86	0	22	1	25.2493	15.5	0														5	78	58	23	86	18	19	37	57	19	114	87	108	103	105
13861.5	7908.78	1422.09	4135.32	1532.26	0	56	1	33.5765	16	0														4	70	34	23	86	16	23	39	51	16	110	104	110	101	94
6003.97	3850.74	908.639	1992.34	1261.83	0	41	2	30.8532	16	0														4	99	59	26	98	20	42	62	90	21	99	118	104	115	103
8030.3	6812.62	1150.34	3097.79	1389.92	0	29	1	21.9138	14	0														5	82	60	26	92	18	31	49	85	19	97	101	97	124	92
3536.9	3554.16	844.72	1368.02	1218.97	0	57	2	25.2363	14	0														4	58	54	19	82	22	12	34	50	18	120	117	122	112	124
8606.01	7059.03	952.066	2912.71	1336	0	25	1	18.5185	17	0														1	92	49	25	96	24	30	54	57	19	120	116	121	116	113
20694.6	8159.7	1647.49	4372.55	1542.12	0	22	2	22.4766	17	0														4	75	58	28	76	18	29	47	78	18	109	111	111	96	91
7022.63	5721.26	943.582	2578.07	1317.25	0	24	1	16.955	17	0														4	88	64	26	78	29	35	64	80	19	130	111	130	114	124
5376.79	2893.55	750.14	2291.82	1157.51	0	27	2	21.875	16	0														5	85	52	21	92	35	52	87	77	15	114	111	115	124	103
4569.8	3100.37	914.573	2343.82	1282.85	0	53	2	21.6128	16	0														2	90	52	19	64	19	24	43	61	15	115	83	106	92	96
7059.04	4255.47	1095.24	3003.83	1335.31	0	47	2	21.048	12	0														2	63	42	25	88	21	37	58	69	16	96	104	98	94	98
7539.28	5029.19	1165.49	2271.59	1343.64	0	50	2	29.5858	13	1														10	76	55	13	88	26	32	58	62	18	136	117	134	93	121
8371.05	6183.17	1169.56	3143.23	1349.49	0	43	2	25.3069	16	0														6	85	55	19	96	37	41	78	86	13	121	111	120	101	126
1963.33	1776.13	433.205	460.515	987.934	0	28	2	20.3125	16	0														8	91	44	18	42	18	27	45	58	18	117	99	113	84	109
6989.67	4887.01	928.458	2439.29	1313.23	0	51	2	17.6309	21	0														2	87	45	19	74	19	27	46	59	19	120	114	121	123	114
6753.62	5094.55	2126.77	1907.48	1284.56	0	32	2	20.5688	16	0														8	81	69	19	86	22	26	48	80	19	125	119	127	92	126
6914.23	3125.58	964.918	2078.54	1217.54	0	34	2	17.9282	16	0														5	79	56	23	76	27	29	56	70	21	127	114	127	100	126
9234.74	3095.32	901.48	1748.44	1249.79	0	48	1	25	16	0														4	75	40	23	74	25	38	63	65	22	99	85	94	125	82
16184.5	9596.63	1508.7	4507.52	1640.57	0	56	2	18.75	16	0														2	80	55	16	92	16	25	41	74	18	117	115	118	103	117
2683.74	2270.44	648.542	1201.26	1126.07	0	59	2	18.1955	16	0														7	89	54	18	90	25	32	57	66	17	105	104	106	95	113
5172.34	2213.53	772.727	1045.56	1130.47	0	22	1	18.2899	16	0														9	83	62	22	98	24	35	59	71	19	118	93	113	89	119
3520.87	2225.77	671.378	1224.88	1106.33	0	52	2	18.9745	16	0														3	85	57	17	64	23	28	51	71	18	138	117	135	100	125
7633.87	6311.92	1090.1	2641.18	1363.67	0	43	1	29.0548	16	0														7	92	50	17	92	32	40	72	89	19	120	113	120	115	111
7737.7	2492.29	725.821	1095.6	1135.94	0	53	2	23.2446	14	0														4	81	44	13	80	23	30	53	50	15	77	102	83	78	78
8093.28	6675.25	1300.66	2732.5	1398.87	0	18	1	20.7612	12	0														2	92	69	26	96	30	46	76	69	19	121	106	120	99	120
8012.39	5011.27	851.004	2203.65	1289.69	0	49	2	24.1415	14	0														13	82	56	26	100	31	38	69	70	19	124	114	124	116	105
3052.7	2215.56	656.547	1188.83	1142.3	0	30	1	22.0581	18	0														6	71	34	21	90	19	19	38	77	17	86	109	91	95	83
7991.01	5060.67	1128.32	2243.56	1283.65	0	49	2	24.2439	14	0														7	61	47	20	70	25	20	45	67	19	124	114	124	97	114
4035.72	2911.3	791.421	1626.18	1185.89	0	60	2	#REF!	12	0														6	71	37	25	96	20	21	41	74	16	99	113	104	125	109
8718.81	2143.05	723.297	1137.74	1147.46	0	55	2	18.7305	14	0														4	76	51	22	72	17	26	43	80	14	123	120	125	117	122
3262.66	1368.18	673.505	1076.94	1050.93	0	25	2	18.369	16	0														3	95	56	27	86	17	23	40	77	21	119	106	117	116	119
12155.3	8382.33	2001.32	4968.85	1624.14	0	20	1	19.5965	14	0														7	81	55	27	76	18	26	44	71	19	111	93	107	119	102
8277.98	6030.72	1399.43	3193.31	1464.5	0	55	2	19.2974	14	0														1	77	48	23	94	22	13	35	58	16	127	104	123	106	113
22143.4	13700.1	2380.2	8550.91	2231.85	0	57	2	24.0055	14	0														5	74	45	24	98	26	32	58	67	18	100	99	99	136	96
9808.21	5387.49	1367.38	3063.97	1409.07	0	55	2	#REF!	12	0														2	79	30	24	74	17	23	40	58	12	86	77	81	106	90
5261.09	4055.96	1113.13	2627.34	1315.68	0	53	1	24.2587	12	0														3	90	38	24	76	30	27	57	68	19	126	96	119	123	123
13562.2	5259.29	1317.03	2440.47	1330.81	0	27	1	21.2245	17	0														1	66	52	24	64	24	33	57	69	19	126	104	123	113	109
7911.49	3643.87	829.073	1897.57	1295.36	0	46	1	22.0386	12	0														7	84	39	24	50	18	24	42	55	15	117	108	116	120	116
5858.11	4799.59	1246.83	2023.63	1348.15	0	38	1	29.808	12	1														8	85	47	17	72	17	28	45	81	17	98	101	99	115	98
2624.73	2136.28	725.027	915.801	1103.59	0	54	1	20.3816	14	0														2	83	57	21	94	26	24	50	48	18	112	120	117	109	119
4214.59	1505.62	538.007	766.216	1063.15	0	41	1	23.8751	16	0														7	72	43	19	74	17	27	44	60	14	101	97	99	113	102
5098.45	5916.34	1219.43	3247.48	1432.26	0	33	1	26.0276	16	0														7	66	49	24	42	20	19	39	60	20	129	89	120	79	119
3377.25	3034.95	795.375	1369.4	1194.29	0	31	1	23.939	12	0														5	94	42	21	78	14	20	34	62	17	102	74	93	127	102
3037.56	3556.63	890.613	1877.27	1263.95	0	46	1	24.4473	16	1														2	95	50	24	96	34	31	65	74	21	126	112	125	131	116
6692.62	8570.76	1564.89	5736.91	1673.78	0	57	1	22.6562	15	0														15	71	45	16	84	23	27	50	61	19	112	102	111	114	113
3564.79	4131.15	902.528	2291.78	1310.35	0	53	1	29.3947	16	0														6	92	35	20	91	27	46	73	74	17	117	106	115	87	114
3319.87	2646.69	813.331	1447.92	1178.42	0	52	1	21.7181	16	1														11	84	52	24	84	25	20	45	65	19	109	106	110	111	100
4304.92	4062.52	842.49	2542.49	1282.38	0	56	1	19.4708	12	0														4	65	39	18	88	18	27	45	57	18	107	95	104	95	102
2687.84	2539.02	667.08	1376.59	1154.62	0	37	1	21.7994	15	0														4	86	52	25	60	12	17	29	75	19	94	135	107	115	112
3395.49	4015.67	885.782	2013.21	1237.6	0	53	1	27.6817	16	1														2	74	34	18	96	28	23	51	46	16	91	67	81	103	79
2899.89	3493.25	920.593	1847.37	1199.48	0	54	1	23.1834	14	0														9	66	33	14	58	15	15	30	46	19	86	87	85	97	85
5040.12	6275.46	959.872	3922.33	1452.44	0	31	1	18.5911	16	0														6	83	62	25	94	22	25	47	79	19	115	109	115	103	110
5214.84	5780.01	945.688	3259.12	1345.1	0	20	1	19.3792	15	0														6	87	60	28	88	21	43	64	85	22	125	114	126	106	121
3477.86	3346.07	774.361	1674.84	1222.75	0	39	1	24.3827	18	0														4	96	37	24	62	19	21	40	49	18	78	72	74	114	60
4076.33	3849.68	858.799	2591.88	1270.61	0	26	1	19.9744	16	0														2	81	48	18	70	19	29	48	65	17	97	67	86	95	84
4779.77	4881.99	943.935	2982.8	1351.04	0	46	1	22.4059	15	0														2	88	60	24	76	26	22	48	65	21	94	106	97	107	100
2664.49	2086.88	624.01	1160.69	1145.81	0	51	1	25.0593	16	0														6	77	48	19	82	17	25	42	54	19	111	108	112	97	120
2309.94	2951.05	698.812	2004.31	1184.83	0	20	1	20.202	14	0														2	84	58	28	80	41	46	87	57	19	117	114	119	114	119
4202.61	2570.14	763.26	1106.19	1148.37	0	39	1	26.2346	16	0														3	60	25	22	96	19	17	36	60	19	69	115	80	99	91
2787.91	3132.84	793.686	1711.46	1304.55	0	43	1	21.2245	16	0														5	82	54	16	84	24	15	39	60	21	116	97	111	90	115
4576.02	4200.68	898.177	2565.64	1279.66	0	35	1	19.3213	18	0														4	84	52	21	100	18	24	42	76	19	85	115	92	99	91
3656.55	2699.17	720.768	1568.17	1201.98	0	57	1	29.9136	12	0														1	53	39	23	70	26	13	39	33	11	102	79	94	106	84
4779.77	4096.72	860.406	1826.48	1316.46	0	39	1	24.4193	18	0														4	78	66	28	82	21	24	45	63	22	116	108	115	121	124
5245.08	6518.81	1493.59	4113.65	1495.75	0	47	1	18.2183	14	0														3	58	36	18	100	19	20	39	53	16	82	104	87	92	93
4440.96	5775.84	878.636	3159.55	1589.21	0	42	1	24.677	21	0														8	87	56	25	82	26	30	56	59	19	104	104	104	117	110
5940.06	6310.52	1064.19	3353.4	1409.6	0	21	1	18.2066	14	0														7	89	60	23	72	14	21	35	74	21	120	79	111	108	112
2392.27	2753.94	745.251	1270.57	1159.02	0	46	1	26.8923	16	0														10	82	36	25	88	17	35	52	70	17	97	104	99	113	109
3703.3	2820.36	783.177	1411.33	1130.94	0	45	1	29.7265	12	0														5	46	42	19	100	22	18	40	56	19	103	112	107	102	107
5229.93	4070.64	1069.95	2400.41	1264.56	0	47	1	22.3094	12	0														2	71	30	18	86	18	18	36	52	15	73	73	69	94	71
2643.29	4197.35	730.684	1380.36	1160.34	0	59	1	19.0311	16	0														2	77	52	22	90	16	25	41	52	19	105	101	104	105	104
3701.49	7154.67	1051.39	2205.79	1334.91	0	45	1	24.5089	16	0														6	99	63	23	96	23	32	55	100	19	138	119	136	114	133
3922.22	3582.85	795.013	1707.85	1216.45	0	26	1	23.0546	16	0														7	78	49	21	88	23	24	47	51	18	114	106	113	113	113
2988.27	1350.37	700.678		955.211	0	35	1	36.8278	16	0														4	95	36	24	92	17	28	45	73	17	120	104	117	103	111
6479.74	3082.77	739.626	1655.36	1201.38	0	44	1	27.4587	12	0														4	87	41	24	88	26	38	64	77	17	110	92	106	115	103
2103.92	1659.99	531.814	921.763	1109.73	0	41	1	20.6193	16	0														3	66	51	28	80	17	21	38	80	19	96	111	100	127	92
2623.83	1557.92	545.717	853.577	1119.38	0	22	1	20.7612	16	0														4	81	60	21	80	19	24	43	88	18	61	96	64	96	75
5744.32	5308.28	796.862	2259.8	1256.06	0	20	1	21.1553	13	0														6	91	58	26	50	23	27	50	66	22	110	102	109	109	106
6417.07	1790.84	635.648	652.576	1113.46	0	25	1	19.9184	17	0														10	78	54	23	92	20	26	46	60	21	110	101	109	100	113
6111.74	7699.5	936.522	2695.63	1283.64	0	44	1	23.0518	12	0														3	67	32	12	74	21	19	40	54	15	78	76	75	87	90
4171.3	2435.56	720.927	1464.06	1176.34	0	43	1	25.4581	16	0														4	74	39	20	92	18	15	33	72	19	103	87	99	102	112
2664.03	1861.57	639.461	924.818	1198.97	0	45	1	22.0581	16	0														8	81	44	26	66	17	24	41	60	18	114	106	113	140	106
9623.4	6791.95	1035.94	2769.49	1400.57	0	36	1	25.8806	14	0														4	59	36	16	82	26	26	52	65	18	102	108	104	100	103
3280.28	2046.08	689.047	1192.58	1153.61	0	46	1	24.5351	16	0														6	92	49	24	68	24	27	51	75	19	120	114	121	128	119
4981.81	4312.25	964.194	2217.21	1254.27	0	29	1	22.0386	12	0														2	65	33	26	94	17	15	32	55	18	100	82	94	79	92
5048.08	2984.64	756.12	1323.21	1241.87	0	31	1	23.8367	16	0														7	81	49	25	64	28	23	51	73	16	104	99	103	92	109
9210.46	7936.67	1325.82	3982.16	1436.49	0	21	1	21.6128	15	0														6	79	58	26	74	10	27	37	66	19	126	119	129	106	125
2979.45	1719.94	647.399	865.931	1064.92	0	26	1	20.6852	20	0														10	90	59	27	78	21	27	48	75	19	138	111	135	105	137
5544.62	3722.45	903.219	2145.28	1189.02	0	58	1	22.0522	13	0														7	97	43	21	86	17	23	40	54	18	88	99	90	109	95
2976.52	2650.59	740.014	1068.03	1157.7	0	28	1	22.5827	16	0														5	66	70	22	88	19	24	43	81	19	126	104	123	105	117
20513.9	10606.6	1836.64	8018.91	1746.68	0	48	1	21.7079	21	0														4	96	59	20	84	32	35	67	63	19	130	117	129	115	123
8318.71	6767.49	1021.2	3423.22	1370.72	0	53	1	24.5089	16	1														8	77	58	20	92	17	37	54	68	18	97	104	99	98	99
7429.09	6314.49	1292.29	3522.81	1450.13	1	44	1	23.3067	12	0	18	26	400	400	0		0	0	8	7	17			6	89	47	16	100	23	29	52	51	14	83	102	87	110	103
5913.65	3893	786.206	2447.86	1255.98	1	44	1	32.2235	16	0	24	20	583.333	583.333	0		0	0	24	19	46			8	66	38	12	74	18	19	37	52	18	105	69	94	94	85
7816.82	5047.08	854.556	2702.51	1300.62	1	35	1	24.9108	12	0	20	15	175	175	0		0	0	8	28	25			5	69	33	11	80	15	24	39	52	13	62	106	71	99	92
11215.8	7342.81	1538.07	5225.57	1603.13	1	31	2	41.5643	9	0	27	4	800	0	800		0	0	10	31	26			14	36	25	8	50	13	16	29	44	12	76	50	61	60	79
6243.81	3748.92	840.794	2274.53	1276.36	1	44	2	45.1843	12	1	15	29	400	400	0		0	0	21	22	34			14	54	37	19	80	18	29	47	49	18	95	110	99	94	93
1993.18	1522.38	561.46	715.812	1085.87	1	46	2	24.4646	12	1	27	18	300	0	300		0	0	15	26	36			4	87	39	19	48	20	29	49	39	17	79	77	75	94	64
5452.78	4689.06	771.904	1908.9	1292.56	1	44	1	25.9516	16	0	22	22	1960	600	1360		0	0	32	33	53			8	82	32	25	68	23	25	48	53	19	84	92	84	126	78
7639.65	2191.87	691.065	1389.2	1088.6	1	38	1	26.5338	17	0	17	1	0	0	0		0	1	15	7	28			5	90	42	21	56	26	28	54	65	17	90	71	83	103	91
2027.91	1735.56	579.641	672.827	1048.74	1	50	1	23.3067	16	1	24	26	900	100	800		0	0	7	23	27			12	67	45	20	76	12	16	28	42	17	91	98	92	83	102
15086.2	9574.19	1297.14	4585.28	1582.13	1	28	1	21.9713	14	0	27	1	537.879	37.8788	500		0	0	9	20	31			12	64	46	17	58	18	24	42	43	16	102	109	105	100	108
9714.85	7559.92	1444.83	3794.46	1550.92	1	34	1	21.7193	14	0	25	9	300	0	300		0	0	14	19	40			13	69	23	15	90	19	11	30	47	18	65	89	67	104	78
6189.04	2027.94	566.014	718.539	1106.42	1	27	1	29.4023	14	1	21	6	400	0	400		0	0	17	17	32			6	72	62	18	72	26	24	50	75	21	100	119	106	108	108
17171.3	7618.36	1280.63	3431.74	1579.39	1	24	1	24.4418	16	0	21	3	225	0	225		0	0	7	7	16			2	81	63	28	90	20	28	48	80	17	109	108	110	126	111
9324.68	7097.2	1071.97	3091.31	1448.81	1	60	1	17.3134	12	1	21	39	455	0	455		0	0	17	9	32			5	69	13	16	66	12	16	28	33	10	50	49	49	92	49
5771.61	5212.43	1019.54	3421.32	1369.58	1	39	1	25.5036	11	0	20	20	400	400	0		0	0	14	13	26			6	80	41	26	54	19	22	41	68	18	90	111	95	106	103
3199.58	1904.48	641.446	692.825	1143.97	1	46	2	25.5588	12	0	24	21	625	25	600		0	0	8	23	30			8	87	23	12	44	10	15	25	19	9	52	50	50	58	50
29347.5	11768.5	2141.18	7558.14	2002.17	1	42	2	19.1001	20	0	33	9	100	0	100		0	0	8	15	23			7	91	48	17	94	27	29	56	61	17	96	111	100	110	95
13554.7	6494.45	1472.51	4608.25	1583.97	1	35	1	24.5351	16	0	28	7	1000	0	1000		0	0	7	11	23			7	67	43	14	66	19	21	40	54	17	96	106	99	90	86
6411.81	5414.38	1074.74	3482.31	1361.87	1	56	2	27.8637	13	0	30	26	100	0	100		0	0	9	17	33			8	76	15	13	72	18	11	29	47	13	84	74	77	71	81
6446.09	7016.31	953.673	2834.7	1368.16	1	31	1	34.4148	11	0	23	8	250	250	0		0	0	23	22	29			11	81	23	19	46	15	31	46	45	11	86	84	83	76	68
2617.67	2727.16	617.76	1215.83	1168.96	1	35	1	29.4076	14	1	25	10	1003.03	903.03	100		1	0	10	14	20			10	80	25	15	44	14	9	23	35	16	97	113	101	80	82
5688.37	4754.78	1085.79	3234.4	1401.3	1	38	1	31.4879	11	1	34	4	150	150	0		0	0	13	13	22			12	69	39	14	78	19	19	38	60	19	102	104	102	90	103
13009	8238.08	1921.02	5392.94	1721.5	1	68	1	23.1247	9	1	20	28	37	37	0		0	0	17	22	44			13	49	19	8	56	16	9	25	39	5	76	71	71	61	67
23396.4	4459	706.363	1732.69	1201.62	1	40	1	20.202	16	0	39	1	200	200	0		0	0	17	9	26			3	84	56	20	96	25	21	46	57	18	119	120	122	101	103
5942.57	5209.5	954.046	2823.29	1329.96	1	38	1	25.763	16	0	20	16	100	100	0		0	0	8	9	18			7	88	35	26	64	28	29	57	60	19	94	85	90	99	92
2673.05	1928.08	638.397	1246.88	1165.33	1	27	1	25.5922	12	1	20	7	800	0	800		0	0	7	8	16			10	52	44	17	64	19	27	46	50	15	85	84	82	85	89
5566.21	3534.79	931.046	2177.25	1286.23	1	37	2	25.6312	11	0	19	18	815	15	800		0	0	12	7	19			7	63	37	15	64	24	24	48	47	13	95	69	86	103	77
8497.17	6890.71	1165.25	2765.99	1357.39	1	37	1	24.3911	14	0	17	20	200	0	200		1	0	12	19	27			8	85	29	18	100	11	25	36	63	14	98	81	92	94	92
2144.09	1403.7	471.332	676.557	1101.27	1	29	2	19.4437	12	1	5	25	600	600	0		1	0	9	18	41			5	61	24	15	64	22	41	63	53	17	84	99	86	79	73
5948.81	4702.71	978.724	2698.24	1327	1	36	2	35.7012	12	0	18	18	405	5	400		0	0	9	10	16			6	77	53	16	82	22	20	42	46	15	90	92	89	87	97
9154.62	4253.33	815.135	2123.55	1301.44	1	43	1	26.3329	12	0	32	11	530	30	500		0	0	10	24	42			12	69	34	16	56	13	11	24	38	18	101	81	94	91	90
2395.41	1630.6	540.424	854.78	1076.98	1	37	1	35.629	14	0	32	24	200	0	200		0	0	14	24	33			11	40	14	13	42	7	9	16	21	13	75	50	50	76	50
2434.93	1985.12	556.458	1153.51	1091.89	1	40	1	18.3655	13	0	16	25	475	0	475		0	0	21	19	31			7	75	21	18		23	27	50	35	17	59	50	50	83	50
11049.6	8340.83	1630.25	4802.16	1634.33	1	33	1	21.7181	16	1	19	14	375	0	375		0	0	16	11	32			11	79	23	25	80	18	20	38	64	19	95	101	96	101	97
32939.8	12166.9	1938.37	7482.63	2219.28	1	40	2	24.6094	9	0	24	16	1075	325	750		0	0	12	11	26			11	50	27	12	60	21	21	42	50	14	83	67	76	76	78
10124	6637.69	1096.9	3437.58	1450.69	1	24	1	21.83	13	0	18	6	1362.5	1362.5	0		1	0	10	9	23			7	83	49	18	52	18	29	47	51	17	94	67	84	87	97
10430.9	7102.11	980.426	3877.78	1416.16	1	20	1	21.4692	12	0	18	2	1200	1200	0		0	0	11	16	20			5	61	52	28	92	22	22	44	55	22	81	50	62	109	69
6454.96	2699.88	701.551	1270.67	1132.3	1	24	2	18.026	13	0	18	6	0	0	0		0	1	13	20	42			7	81	51	27	66	15	17	32	59	18	115	93	111	112	109
9028.74	10338.8	1215.87	3739.29	1472.58	1	53	1	24.366	14	0	24	29	505	200	305		0	0	10	8	22			10	95	52	18	62	17	39	56	47	17	92	98	93	88	93
14758.6	9633.89	2421.09	6858.86	1982.99	1	53	1	22.4766	16	0	20	33	527	527	0		0	0	8	20	29			11	98	42	23	64	26	30	56	49	19	103	56	87	128	79
2888.57	2308.02	613.928	1189.34	1151.06	1	36	1	30.863	12	1	30	6	205	200	5		0	0	10	13	20			5	84	48	19	40	25	24	49	43	19	109	101	107	99	78
6121.25	2029.35	823.14	2102.48	1164.34	1	37	2	20.2632	18	0	20	17	530.303	0	530.303		0	0	8	7	17			4	97	61	26	96	22	41	63	84	18	113	122	117	124	111
6329.31	4124.13	1022.93	1929.12	1309.14	1	34	2	17.5781	10	0	14	20	700	0	700		0	0	15	20	30			8	27	24	17	72	14	23	37	40	11	50	65	50	71	50
1822.1	1409.1	482.011	608.606	1067.12	1	36	1	27.2792	12	0	20	17	1200	200	1000		1	0	7	7	16			8	70	42	16	80	20	16	36	65	19	97	101	98	99	101
4940.42	2409.04	651.636	2155.13	1119.53	1	36	1	24.6097	16	0	23	13	0	0	0		0	1	9	8	17			2	94	54	25	74	29	43	72	70	22	120	101	116	97	108
4452.18	1917.75	613.33	1459.78	1128.62	1	45	2	23.8281	16	0	29	16	150	0	150		0	0	8	8	24			4	77	31	14	72	27	20	47	50	21	91	71	83	92	72
2141.98	1947.38	688.546	1020.71	956.287	1	34	2	21.5019	14	0	27	7	150	0	150		0	0	9	9	18			2	63	27	15	78	7	23	30	80	18	80	94	81	109	85
6763.76	1365.8	753.035	1220.81	1057.71	1	44	2	33.9844	15	1	18	26	475	450	25		0	0	22	23	34			4	70	44	19	70	14	20	34	58	16	97	106	99	115	82
5059.25	4298.77	835.45	2211.85	1239.43	1	21	2	17.239	12	0	16	5	200	0	200		0	0	17	16	36			5	80	71	22	58	27	26	53	80	18	138	111	135	129	131
3539.5	1833.71	623.032	724.899	1088.8	1	37	1	23.255	14	0	18	19	600	600	0		0	0	14	22	34			7	87	28	20	66	24	19	43	61	18	84	90	83	117	81
11406.7	5520.06	1366.55	3029.01	1391.91	1	56	2	19.7599	17	0	23	31	100	100	0		0	0	14	16	22			5	93	51	21	94	21	32	53	60	17	114	102	112	103	128
10290.1	5988.61	1228.53	3551.87	1451.96	1	38	2	19.4771	12	1	20	18	0	0	0		0	1	7	7	20			13	83	34	18	94	22	21	43	52	19	90	106	93	107	98
7661.67	3694.71	849.599	1522.12	1234.24	1	26	1	23.8087	15	1	22	4	1400	0	1400		0	0	16	29	33			5	59	38	23	48	14	14	28	47	19	73	87	73	89	55
7693.81	5897.06	1215.33	2737.76	1341.3	1	33	2	21.9261	14	1	25	8	0	0	0		0	0	8	15	24			8	83	54	25	62	16	26	42	55	17	98	101	98	81	102
11899.7	9701.34	1219.81	2829.31	1367.14	1	18	1	18.7109	11	0	16	2	0	0	0		0	1	20	28	41			3	54	31	23	62	9	20	29	48	22	68	88	68	94	50
11144	6170.91	1003.31	3336.69	1363.42	1	33	2	22.4323	16	0	22	11	1367.5	900	467.5		1	0	21	15	33			7	86	59	24	66	23	24	47	56	10	121	101	117	92	113
2154.15	1529.59	535.328	1111.29	1123.44	1	33	2	20.1951	15	0	16	17	227	0	227		1	0	7	18	22			11	68	64	19	64	18	33	51	54	19	96	101	97	100	99
6193.66	5536.43	995.165	2404.16	1295.22	1	31	2	21.6413	14	0	21	10	303.03	303.03	0		0	0	9	13	24			5	86	58	22	98	25	32	57	86	18	117	114	118	95	118
10807.5	9461.37	1713.78	3626.26	1448.69	1	31	1	29.4029	10	1	24	7	712.5	12.5	700		1	0	15	23	38			13	37	27	20	30	16	22	38	49	19	56	67	52	81	50
12205.5	9286.57	1789.31	4111.13	1535.11	1	52	1	27.7008	18	0	24	28	900	0	900		0	0	16	26	47			8	43	32	15	46	12	23	35	47	20	70	54	60	70	50
15453	11717.4	1931.79	4358.52	1530.49	1	42	1	20.9573	15	1	34	8	0	0	0		0	1	19	11	38			5	87	65	15	90	22	34	56	58	17	98	104	99	117	101
5107.77	3227.41	768.902	2503.3	1330.48	1	38	1	25.8806	11	1	21	17	1100	800	300		0	0	16	17	29			9	49	13	15	68	14	16	30	59	19	64	69	61	100	69
14754.9	7586.95	1139.78	3510.2	1445.14	1	35	1	21.83	19	1	31	4	0	0	0		0	1	17	18	40			3	91	45	19	78	29	30	59	57	18	113	108	113	99	106
4619.32	2578.28	857.737	2308.45	1144.31	1	19	2	22.6409	12	0	17	2	700	0	700		0	0	11	9	26			12	75	51	13	66	19	25	44	50	17	89	88	87	97	94
6546.64	7010.78	836.595	1705.54	1258.54	1	46	2	22.6891	16	0	17	29	1230	30	1200		1	0	20	11	31			8	83	44	16	74	25	27	52	49	17	101	75	92	92	84
7936.86	7684.64	1257.81	3177.4	1394.2	1	25	1	20.7967	16	0	22	1.5	400	0	400		0	0	11	13	26			2	71	49	23	82	24	31	55	53	18	62	109	71	111	81
4795.07	2660.27	956.533	1759.22	1227.82	1	55	2	22.2222	14	0	41	14	750	50.3788	700		0	0	18	18	32			11	66	35	15	52	16	27	43	45	4	75	70	69	73	59
10299.7	3350.15	906.55	2040.56	1237.24	1	32	2	23.4375	10	1	27	6	800	0	800		0	0	13	14	33			8	51	28	16	48	15	18	33	47	13	78	94	79	73	69
11805.1	9205.71	1627.67	3209.27	1385.77	1	34	2	17.8536	14	1	19	15	625	25	600		1	0	17	14	29			7	56	46	22	82	16	31	47	60	13	79	92	80	87	76
8494.34	8267.79	987.712	1669.37	1248.71	1	33	1	23.6713	17	1	23	10	188.636	0	188.636		1	0	23	23	48			13	84	45	19	70	17	20	37	50	7	96	92	93	100	81
4585.14	3686.88	692.243	1946.75	1219.69	1	27	1	23.7228	9	1	19	8	838	0	838		0	0	16	26	53			7	72	40	16	22	12	15	27	25	13	74	104	79	121	87
7298.43	5950.98	1211.25	2592.04	1339.42	1	24	1	23.3067	16	0	19	5	300	0	300		0	0	12	21	29			5	82	49	26	82	9	18	27	53	17	89	87	86	132	69
1837.21	1454.63	485.133	1135.24	1124.14	1	32	1	24.2215	9	1	25	7	1065	0	1065		0	0	18	17	31			5	33	34	24	58	14	21	35	45	22	78	106	83	113	95
2008.82	1599.07	575.308	993.938	1134.77	1	36	1	34.0189	13	0	23	13	200	0	200		0	0	12	19	31			9	79	42	22	88	19	26	45	52	17	92	87	89	108	92
11876	6514.98	977.54	3219.92	1369.2	1	31	2	36.0519	16	0	25	6	82.5	75	7.5		0	0	14	14	30			12	79	38	21	62	19	32	51	52	17	91	74	84	111	71
17006.8	9856.43	2142.55	4109.85	1553.96	1	39	2	20.202	16	0	16	23	75	0	75		0	0	13	17	35			7	71	38	20	54	19	23	42	79	18	100	87	96	107	96
4824.83	2924.58	667.148	824.734	1141.89	1	29	2	17.1982	12	1	25	4	0	0	0		0	0	18	10	37			10	81	39	25	76	21	23	44	59	17	105	106	106	93	88
4260.03	2875.18	761.75	986.85	1179.18	1	69	1	26.4463	16	0	37	32	400	0	400		0	0	14	8	19			5	90	36	21	37	20	25	45	65	18	81	125	95	94	92
5236.11	4367.83	883.351	1324.61	1218.12	1	37	2	26.8923	16	1	29	8	500	0	500		1	0	8	16	30			4	83	26	14	64	17	21	38	60	17	96	85	92	87	81
2344.75	4000.29	652.644	1015.45	1141.25	1	48	1	23.1405	12	1	28	20	20	0	20		0	0	11	14	24			4	80	24	19	88	23	21	44	64	19	93	104	96	89	91
7504.74	5942.97	978.465	2508.97	1310.36	1	24	2	22.5466	12	0	17	7	600	0	600		1	0	13	10	24			7	67	38	24	84	16	30	46	58	19	99	116	104	87	108
3134.16	2204.06	722.651	942.249	1134.35	1	26	2	20.7031	16	0	17	9	8000	0	8000		0	0	17	19	35			9	58	31	17	58	9	12	21	24	12	70	84	69	80	63
6754.38	5621.29	762.451	4551.55	1344.89	1	27	2	16.8962	16	0	25	2	150	0	150		0	0	10	21	28			8	77	46	22	75	20	28	48	49	19	78	92	78	107	73
2937.93	2278.68	591.426	1633.63	1220.02	1	27	2	20.83	14	0	20	7	300	0	300		0	0	10	13	25			2	77	55	17	76	23	25	48	57	17	112	99	109	85	108
4375.06	3686.96	782.619	1330.34	1200.43	1	30	2	19.052	12	0	16	14	903.03	303.03	600		0	0	17	24	33			6	42	34	21	56	16	20	36	39	19	54	101	61	92	65
5527.5	5302.82	942.594	2076.46	1297.31	1	22	2	32.7694	15	0	18	2	100	0	100		0	0	13	11	27			5	91	57	17	80	27	24	51	79	22	135	101	130	101	114
5267.37	3714.43	806.937	1990.03	1241.65	1	34	1	22.291	16.5	1	20	14	400	0	400		0	0	11	13	25			9	72	44	22	62	15	22	37	53	19	103	109	105	107	105
7184.84	5631.52	808.682	2193.39	1315.93	1	39	1	26.4463	17	0	17	17	600	0	600		1	0	19	23	38			10	89	59	25	66	22	28	50	62	22	127	108	124	120	111
11058.1	4776.07	900.532	2724.85	1290	1	36	2	19.3939	14	0	19	11	0	0	0		0	1	20	27	51			7	81	46	24	78	25	30	55	67	19	106	106	106	99	105
7112.48	5250.77	1157.35	3178.18	1368.48	1	39	1	21.2245	16	0	21	18	100	0	100		0	0	15	17	31			7	97	54	26	82	33	28	61	61	17	117	101	114	108	115
4598.97	2197.99	665.85	1446.77	1129.25	1	25	2	25.7371	11	0	23	1	12.5	0	12.5		0	0	12	11	23			6	80	42	16	82	14	17	31	50	14	78	73	72	89	72
15115.4	7896.93	1582.62	4701.46	1553.23	1	20	2	19.4674	9	0	15	5	0	0	0		0	1	19	28	42			8	83	60	23	90	30	41	71	69	21	93	82	87	87	70
4840.85	2414.57	684.579	1481.14	1176.53	1	44	2	27.0408	16	0	20	24	637.879	0	637.879		1	0	22	16	39			1	91	43	21	84	19	42	61	70	17	99	99	99	94	96
6378.83	2714.39	746.709	1433.61	1149.06	1	19	1	18.6122	12	0	14	5	0	0	0		0	1	7	18	35			7	97	67	27	60	33	38	71	77	22	121	100	119	107	114
17998.6	10955.2	1548.51	6110.89	1759.85	1	31	1	23.3747	17	0	23	8	450	0	450		0	0	9	16	27			12	70	53	22	64	13	23	36	61	19	102	104	103	103	100
7984.23	6276.53	969.521	2446.22	1356.9	1	29	1	31.5115	12	1	23	6	600	0	600		0	0	8	14	33			9	76	47	21	54	21	22	43	68	22	112	106	112	100	107
3725.13	2260.35	783.376	1795.15	1244.19	1	28	1	15.8097	14	0	27	1	0	0	0		0	1	21	14	40			9	78	56	27	100	26	49	75	73	17	121	89	113	111	108
3554.63	2043.42	652.643	1149.55	1098.87	1	41	1	26.5731	16	1	21	20	452	0	452		1	0	17	18	34			3	73	51	23	94	32	44	76	67	19	85	104	88	101	91
4069.65	3165.24	749.295	1694.55	1154.58	1	47	1	26.6436	13	0	20	27	0	0	0		0	0	14	21	39			11	97	49	14	82	22	14	36	62	16	105	112	108	93	107
15997.8	10285.4	1348.34	4941.05	1551.62	1	43	1	21.1389	9	0	25	18	77	77	0		0	0	12	24	36			8	29	11	10	78	22	16	38	36	20	61	92	66	92	71
6383.11	4255.47	894.031	2848.44	1316.6	1	37	2	20.3223	16	0	6	31	0	0	0		0	1	14	19	35			13	96	65	28	100	28	36	64	75	19	136	113	132	120	131
5956.6	3184.01	791.202	1857.27	1216.41	1	53	2	20.7031	16	0	24	29	200	0	200		0	0	9	10	19			5	65	22	13	74	25	22	47	66	19	63	75	62	102	78
7947.06	5850.87	1238.04	3085.84	1373.43	1	41	1	28.075	12	1	26	15	700	0	700		0	0	25	13	34			10	82	34	22	78	34	39	73	56	15	77	97	80	113	99
15906.3	3841.46	798.998	1440.85	1215.98	1	26	1	20.8086	14	0	20	7	800	0	800		0	0	9	8	17			3	91	48	24	100	31	38	69	80	19	79	97	81	84	88
7613.83	2274.65	709.633	895.805	1116.62	1	35	2	18.4911	16	0	19	16	0	0	0		0	1	8	7	18			5	81	53	21	86	20	15	35	66	18	96	101	97	100	86
3094.01	2190.33	665.696	1292.8	1167.28	1	35	1	23.8048	16	0	17	18	800	0	800		0	0	12	10	28			9	86	28	21	70	23	20	43	61	18	69	106	76	110	70
7039.06	4683.35	878.146	2520.42	1265.83	1	21	2	18.0802	15	0	20	1	0	0	0		0	1	14	9	28			6	86	57	19	78	18	29	47	69	19	123	99	120	101	108
2785.53	1370.31	621.876	657.114	1001.42	1	40	2	25	16	0	22	18	450	0	450		0	0	9	13	27			8	97	49	23	74	29	40	69	57	21	114	106	113	103	104
1808.45	1345.52	770.78	314.021	998.902	1	24	2	22.8928	16	0	19	5	75	0	75		0	0	9	10	24			5	94	58	18	84	26	36	62	75	16	119	108	119	111	105
3297.99	1840.36	716.997	916.429	1092.8	1	42	1	24.1672	16	1	26	16	200	0	200		1	0	12	10	23			7	66	29	21	100	16	27	43	56	21	75	92	77	122	95
3268.36	3139.29	641.134	930.318	1106.04	1	31	1	21.7993	12	0	19	12	600	0	600		0	0	11	13	26			5	69	46	17	72	20	16	36	53	12	82	99	85	105	74
4498.24	2858.03	763.668	1401.44	1193.37	1	30	2	18.1955	12	0	26	4	0	0	0		0	1	14	15	29			6	76	60	22	100	23	14	37	72	21	92	94	91	101	99
9306.7	3371.54	888.017	1672.91	1249.48	1	44	2	24.3418	14	0	39	5	125	25	100		0	0	18	25	49			3	46	26	13	62	10	13	23	38	10	65	62	60	74	62
12517.9	6669.9	1084.54	3183.83	1399.48	1	36	2	17.8465	16	0	26	10	0	0	0		0	1	16	21	38			12	83	24	19	92	25	31	56	59	12	112	106	111	97	112
5858.11	4191.63	1001.82	2517.38	1320.62	1	44	1	21.7079	16	0	21	23	400	0	400		1	0	8	10	20			3	88	50	16	70	24	31	55	53	16	112	104	111	85	115
6210.38	5151.35	1284.08	2568.83	1307.18	1	39	1	37.037	9	0	15	24	1050	450	600		0	0	21	19	28			3	94	52	28	50	24	18	42	43	16	94	50	80	99	77
8454.03	5767	1176.4	3025.28	1358.7	1	40	1	20.5499	12	1	19	21	200	0	200		0	0	14	20	31			6	54	38	13	44	20	17	37	32	14	77	85	77	83	75
9296.84	6891.11	1473.59	3380.86	1421.01	1	55	2	22.719	12	0	36	19	606.061	0	606.061		0	0	23	17	33			7	71	48	19	86	19	20	39	70	16	112	119	116	109	119
8462.67	4825.7	1347.94	3223.37	1408.92	1	33	2	30.3593	14	0	16	17	400	0	400		0	0	9	9	26			10	62	60	14	80	19	17	36	62	17	113	92	108	92	104
5879.62	4973.32	932.46	2027.26	1298.4	1	40	2	20.5049	13	0	26	14	982.576	25	957.576		0	0	18	16	41			6	55	25	14	70	19	18	37	55	18	92	78	86	94	91
2930.87	3022.46	845.889	1588.72	1192.6	1	52	1	24.8591	16	0	17	35	150	0	150		0	0	10	8	22			6	85	57	22	60	19	29	48	65	21	111	110	113	125	122
2718.81	2728.08	801.567	1304.52	1238.07	1	55	1	24.9135	16	0	17	38	560	160	400		0	0	21	18	42			10	94	46	21	60	21	28	49	48	19	102	95	100	109	94
4422.96	6116.93	1138.86	2934.75	1389.74	1	42	2	18.4911	15	0	32	10	662.5	62.5	600		0	0	19	15	44			13	70	32	14	46	17	16	33	35	6	78	101	83	85	92
5338.37	7652.91	1183.75	4153.26	1517.93	1	56	2	24.7768	15	0	39	17	300	0	300		0	0	14	14	26			2	91	46	16	86	27	23	50	64	18	113	120	117	118	117
5515.49	6541.2	1140.33	4604.47	1446.29	1	62	2	25.4028	12	0	56	6	833.333	0	833.333		0	0	21	19	39			13	71	26	26	90	24	27	51	53	16	62	101	70	117	86
4041.05	3937.49	822.289	2063.05	1282.59	1	34	1	23.1634	13	0	19	16	900	0	900		0	0	12	9	18			3	50	37	18	96	14	15	29	53	17	93	94	92	94	92
4109.91	4558.41	951.588	2249.36	1313.5	1	26	1	19.5312	10	0	23	3	454.545	0	454.545		0	0	13	13	30			13	64	34	16	72	15	27	42	44	19	71	57	61	89	88
2217.75	2662.96	670.234	759.087	1114.45	1	26	1	25.6055	12	0	17	9	0	0	0		0	0	16	13	33			11	77	41	22	94	22	33	55	62	18	75	92	76	111	73
3322.31	1598.21	918.024	2096.21	1124.51	1	32	1	22.1526	16	1	15	17	0	0	0		0	0	14	16	42			10	70	47	23	74	24	33	57	56	16	76	62	67	115	65
7053.27	8370.85	1174.71	4824.36	1612.63	1	25	2	22.3081	16	0	17	8	400	0	400		1	0	13	10	25			10	74	47	23	98	23	24	47	59	15	90	99	91	89	79
2695.89	3081.6	795.073	1734.71	1222.66	1	29	1	24.841	15	0	13	16	100	0	100		0	0	7	7	20			5	82	35	15	76	17	12	29	46	17	113	77	103	61	105
4040.06	3923.27	791.702	1806.52	1234.6	1	36	1	29.7004	16	1	21	15	700	0	700		0	0	10	17	31			9	91	55	28	74	26	37	63	62	19	124	108	122	110	113
3476.58	3578.47	711.957	1415.15	1199.82	1	27	2	21.3382	16	0	20	7	75	0	75		0	0	16	14	27			7	82	61	28	76	30	32	62	69	19	112	92	107	116	115
3728.26	1963.82	741.093	1701.72	1108.04	1	32	1	26.0262	12	0	15	17	190	40	150		0	0	15	35	41			6	48	14	8	44	7	17	24	35	7	50	55	50	52	50
32866	17052.9	7660.9	5117.83	2040.68	1	39	2	33.2937	12	0	25	14	0	0	0		0	1	12	27	40			3	86	44	27	44	17	22	39	50	10	109	81	101	80	99
3805.2	2697.39	738.368	1336.44	1156.51	1	59	1	23.8751	16	1	23	37	415	15	400		0	0	13	15	35			9	66	39	20	62	17	21	38	44	16	94	86	90	112	77
13727.1	7817.63	1210	4701.76	1498.71	1	23	1	23.5102	12	0	20	3	400	0	400		1	0	7	8	20			7	60	34	14	48	16	22	38	42	19	95	84	90	83	87
6810.49	2642.87	669.419	1443.27	1149.23	1	46	1	27.5482	12	1	28	18	300	0	300		0	0	7	7	19			8	62	34	23	74	22	22	44	65	18	101	81	94	107	94
9446.15	6513.65	1049.74	3349.17	1383.82	1	19	2	26.0262	10	0	15	4	0	0	0		0	1	9	13	24			5	64	50	24	55	14	22	36	57	18	123	80	114	113	99
9874.06	4798.43	913.497	2283.23	1291.51	1	41	1	24.3438	18	0	25	16	500	0	500		0	0	16	16	30			8	78	32	24	80	30	49	79	70	19	90	85	87	113	92
5056.91	4917.57	770.419	2401.38	1234.23	1	42	2	28.8415	12	0	15	27	737.879	37.8788	700		1	0	19	25	35			11	71	39	17	72	17	21	38	45	11	111	83	104	88	101
3929.79	3219.34	626.117	1575.2	1223.92	1	50	1	22.6474	16	0	21	29	1306.06	0	1306.06		1	0	17	21	28			7	46	23	16	64	11	18	29	36	20	60	77	60	105	61
2433.06	1846.74	600.554	932.17	1109.54	1	54	1	23.03	10	0	19	35	675.758	75.7576	600		1	0	9	8	23			2	78	15	15	76	22	25	47	48	21	89	69	80	110	61
7847.39	6849.2	1230.76	3043.77	1406.19	1	30	2	23.0518	12	1	24	6	226	0	226		0	0	15	8	27			9	60	39	19	68	13	15	28	31	18	93	77	86	95	79
2813.6	1945.54	605.558	632.356	1075.05	1	44	1	29.7608	16	0	35	9	2845.45	0	2845.45		0	0	12	16	31			7	89	33	15	76	26	24	50	52	16	84	90	83	87	68
3328.77	1823.28	632.513	838.698	1090.54	1	43	1	28.4053	16	0	23	20	20	0	20		0	0	23	17	34			7	96	30	19	66	24	26	50	50	17	110	113	111	102	81
6341.88	1844.48	639.96	1106.51	1126.19	1	20	1	25.2595	13	0	15	3	100	0	100		0	0	20	20	40			10	70	56	19	70	17	21	38	66	18	97	96	96	104	100
3840.64	2355.26	634.326	1305.95	1186.92	1	51	2	25.0762	12	1	37	14	665	115	550		0	0	20	19	34			13	52	33	10	56	18	13	31	31	12	81	79	80	74	87
1622.28	1400.27	506.412	753.01	1057.15	1	21	1	22.7011	14	0	19	1	800	0	800		0	0	15	25	43			6	71	49	17	47	23	24	47	47	15	60	52	50	96	51
4991.75	3033.31	752.746	1521.85	1186.69	3	48	1	25.6916	15	1	45	3	0	0	0	0	0	0				10	4	5	58	32	14	84	25	25	50	44	14	75	89	77	87	79
7294.83	5141.3	987.572	2623.28	1301.23	3	39	2	25.204	11	1	27	12	50	50	0	275	0	0				25	4	12	30	19	14	44	21	20	41	53	18	75	81	73	97	71
11493	9266.54	1773.19	4736.9	1620.62	3	51	1	28.4091	17	1	35	16	0	0	0	0	1	0				17	2	16	85	38	24	66	28	22	50	65	19	107	100	105	98	98
2640.77	1633.82	582.915	1324.22	1130.88	3	49	2	20.3475	15	1	44	5	0	0	0	0	0	1				34	0	13	82	59	20	94	25	28	53	78	18	82	114	91	89	99
3867.33	3331.53	745.613	1610.95	1200.46	3	37	2	19.4734	16	0	33	1	0	0	0	0	0	1				13	0	5	88	52	24	76	20	36	56	71	19	116	108	115	114	115
3710.82	2805.81	805.285	1715.66	1236.05	3	60	1	24.2288	12	0	55	6	0	0	0	0	0	1				1	0	2	71	30	11	54	20	14	34	50	11	92	74	84	90	86
18921.2	11806.6	2257.85	6850.64	1627.57	3	52	2	33.7778	14	0	41	11	0	0	0	125	0	0				1	0	3	62	33	17	68	27	26	53	61	15	71	100	77	94	80
4779.56	1426	529.772	512.22	1051.98	3	27	2	21.2306	19	0	17	10	0	0	0	0	0	1				14	0	9	79	57	22	96	28	35	63	66	18	89	106	93	104	94
12794.9	6189.6	1223.26	3321.26	1408.68	3	43	2	21.5045	9	1	25	12	0	0	0	0	0	0				8	1	14	47	26	25	72	13	24	37	64	16	85	106	89	90	99
9851.33	7858.14	978.733	3609.89	1442.75	3	28	2	20.4491	12	0	26	2	25	25	0	95	1	0				9	0	9	42	45	16	62	17	23	40	65	17	97	111	101	92	93
4903.22	3011.3	804.692	1506.45	1257.04	3	37	1	23.3556	12	1	25	13	652	0	652	175	0	0				33	0	13	57	38	19	57	20	24	44	47	17	118	108	116	83	115
3186.87	2350.29	706.195	1331.88	1239.09	3	57	1	25.3515	12	0	45	10	0	0	0	100	0	0				8	0	12	74	34	19	64	23	16	39	54	21	115	92	108	109	104
26299.9	11931.3	1584.02	5737.84	2109.6	3	30	2	17.6883	13	1	21	9	0	0	0	142.5	0	0				17	0	13	87	48	23	60	23	40	63	66	17	118	111	118	112	100
3441.45	2273.21	740.968	1239.99	1149.04	3	50	2	19.487	14	1	47	3	455	0	455	150	1	0				29	5	8	66	33	19	50	21	19	40	55	15	102	83	96	97	98
7465.03	6420.78	1377.56	4183.65	1505.66	3	28	2	20.7031	16	0	20	8	37.8788	0	37.8788	150	0	0				21	0	8	70	51	20	50	24	30	54	62	19	100	111	104	105	109
11000.5	5614.27	1646.36	4304.35	1337.89	3	55	2	26.5625	15	0	55	1	0	0	0	0	0	1				4	0	8	71	41	14	68	20	27	47	69	16	111	92	106	103	101
8687.47	7950.14	1178.54	3895.15	1516.94	3	47	1	25.9516	17	1	40	7	606	0	606	0	1	0				7	0	10	97	48	19	82	34	41	75	66	22	115	106	114	113	117
7719.91	6862.6	1025.01	3075.07	1432.01	3	21	2	22.6667	11	0	14	7	1309	0	1309	0	1	0				0	0	3	71	39	23	58	23	18	41	63	13	81	87	79	98	88
5457.1	3784.94	907.448	2327.89	1255.93	3	24	1	20.2812	15	0	18	6	625	0	625	9	0	0				2	3	5	77	58	21	78	20	27	47	57	19	122	90	116	106	118
4716.59	3830.95	788.985	2430.31	1279.88	3	58	1	24.2123	16	1	27	31	100	25	75	187.5	0	0				21	3	10	47	33	14	60	15	20	35	44	20	110	113	113	90	111
3405.85	5937.68	618.731	946.722	1113.1	3	26	1	23.3556	16	0	23	3	0	0	0	0	1	0				20	5	13	80	37	27	64	14	23	37	72	21	97	82	91	95	100
9318.06	6158.4	1732.96	3852.82	1530.82	3	45	1	32.6294	14	0	43	2.5	0	0	0	0	1	0				1	0	7	84	64	23	90	27	36	63	64	20	120	96	115	110	109
15932.5	10279.2	2433.43	5694.01	1841.72	3	25	2	20.1951	16	0	20	5	0	0	0	0	0	1				13	1	13	58	56	21	98	23	21	44	83	22	94	111	98	80	105
29741	9350	2537.39	5807.85	1892.24	3	40	2	21.5645	28	1	28	12	100	0	100	0	0	0				12	0	10	86	48	22	52	21	31	52	67	19	115	118	117	91	116
9775.98	5742.13	970.391	2047.63	1302.24	3	51	2	21.2084	13	0	41	10	0	0	0	0	0	1				3	0	4	90	49	16	81	23	26	49	48	17	97	58	83	92	86
11448.2	8393.85	1591.55	3001.44	1401.52	3	47	1	32.872	14	0	30	17	0	0	0	112.5	0	0				9	2	13	67	26	13	66	21	15	36	50	21	98	73	89	92	71
2697.79	2978.8	745.344	858.973	1212.46	3	49	1	28.0428	12	0	48	1	15	0	15	0	0	0				8	11	15	70	24	18	68	11	19	30	59	15	67	56	58	74	50
10179.9	7253.75	1510.44	4490.09	1512.15	3	37	1	20.1771	16	0	33	4	20	20	0	20	0	0				15	0	9	82	48	19	60	18	24	42	76	21	106	113	109	124	110
6457.05	5777.41	853.285	1815.01	1247.68	3	36	2	29.5858	16	0	20	12	20	20	0	18.5	1	0				4	0	7	84	59	19	98	21	29	50	59	17	107	115	110	105	91
6134.09	4485.72	832.737	1294.28	1187.66	3	39	1	28.3951	16	0	22	17	227	0	227	0	1	0				6	5	10	81	43	26	76	20	25	45	53	18	102	108	104	105	106
10454.8	6638.98	1408.1	3254.72	1449.63	3	37	1	26.6749	17	0	32	5	0	0	0	0	1	0				20	3	10	79	49	27	84	31	25	56	67	18	102	108	104	97	104
12444.8	10526	1294.42	2855.49	1371.29	3	42	2	18.9745	14	0	31	11	0	0	0	412.5	0	0				16	2	8	90	40	20	100	21	22	43	71	18	130	90	120	108	118
5112.23	1481.26	675.37	2161.1	1203.97	3	37	1	22.4913	12	1	34	3	0	0	0	75	1	0				4	3	6	61	32	19	86	16	20	36	53	15	97	101	98	99	94
16855.5	13167.4	1969.66	3257.82	1509.23	3	46	1	22.9568	19	1	24	22	1309	0	1309	0	1	0				11	9	13	84	38	23	48	21	16	37	64	18	83	73	77	107	81
10275.3	5955.82	1348.75	2693.64	1362.67	3	44	2	37.1802	12	0	30	14	15	15	0	0	1	0				34	2	13	72	29	15	66	18	20	38	55	17	87	81	83	87	90
9335.76	6400.78	1198.22	3463.71	1419.31	3	30	2	21.3593	15	1	19	11	100	50	50	0	1	0				21	1	11	84	56	19	76	21	33	54	69	15	97	87	93	84	103
5278.89	4870.39	977.923	3393.96	1374.46	3	50	1	34.3506	12	0	45	5	750	0	750	0	1	0				7	8	17	87	47	17	78	23	35	58	60	17	114	85	106	110	108
3672.82	2721.96	582.847	1999.59	1236.03	3	27	2	19.6501	12	0	26	1	100	0	100	75	1	0				14	0	15	70	36	19	54	18	21	39	44	18	82	82	79	73	70
1565.54	2020.97	444.805	1188.62	1016.99	3	38	1	27.6601	9	0	17	21	303.03	0	303.03	0	0	0				11	1	7	89	53	15	72	27	21	48	51	20	116	99	112	90	115
5168.4	4208.5	1051.13	2811.73	1338.27	3	37	1	23.5294	16	1	34	3	0	0	0	93.75	1	0				4	0	6	77	51	27	98	19	37	56	74	19	123	106	120	115	124
9352.9	7490.04	1596.02	2691.34	1375.33	3	34	1	20.2812	16	0	29	4	0	0	0	87.5	0	0				7	0	7	87	50	18	68	26	28	54	70	19	113	104	112	103	102
5138.14	5268.44	846.284	1417.78	1201.58	3	35	2	23.8054	14	0	27	8	275.758	0	275.758	300	0	0				7	0	8	65	43	24	78	24	23	47	76	12	87	120	96	109	91
4364.29	4403.32	844.26	1867.85	1233.23	3	52	2	30.6035	18	0	33	19	750	0	750	0	1	0				1	19	10	82	35	19	58	22	23	45	62	16	108	104	107	101	95
9244.99	6420.12	1284.21	1948.15	1253.21	3	31	2	17.9688	16	0	29	2	0	0	0	0	0	1				3	5	9	88	60	27	80	25	40	65	96	18	135	116	135	121	119
9821.97	6514.98	1486.85	2034.45	1295.06	3	56	2	16.0156	16	0	34	22	105	5	100	93.75	1	0				13	0	4	91	41	16	48	15	19	34	36	14	108	93	104	95	81
8088.95	4076.15	938.895	1492.93	1223.27	3	27	2	22.2222	16	0	20	7	0	0	0	67.5	1	0				7	2	8	94	59	21	70	25	27	52	72	17	132	101	127	95	128
2686.32	1723.16	670.423	1407.69	1190.53	3	28	2	21.5019	18	0	18	10	0	0	0	318.75	1	0				22	0	6	57	39	20	36	15	18	33	55	14	75	89	75	84	75
6355.62	4879.89	1263.95	2986.65	1368.3	3	49	1	26.7755	21	0	24	25	0	0	0	425	1	0				11	2	9	84	46	21	82	24	24	48	59	18	118	108	117	107	99
9248.56	7340.73	1204.1	2683.39	1340.88	3	32	2	21.0828	17	0	20	12	0	0	0	0	0	0				10	0	7	69	52	24	86	25	18	43	67	19	103	111	106	79	98
4970.48	4788.96	894.516	2359.89	1299.55	3	55	2	32.4219	16	0	17	15	75	0	75	162.5	0	0				6	1	9	98	47	21	64	19	33	52	57	18	122	117	123	113	120
5958.08	5483.46	929.195	2693.1	1315.88	3	66	1	19.9481	17	0	53	13	0	0	0	0	1	0				1	0	8	75	19	14	40	13	14	27	46	15	84	82	81	103	83
4935.14	2147.36	724.127	2112.35	1253.04	3	36	1	29.3575	12	0	25	11	0	0	0	0	1	0				11	16	12	86	32	23	94	12	31	43	52	21	91	74	86	114	79
6071.35	3709.03	794.327	2800.33	1333.94	3	67	1	20.9572	16	1	43	24	0	0	0	0	1	0				0	12	7	75	30	16	84	24	24	48	49	14	90	97	91	90	92
5456.92	4940.84	814.584	1678.26	1209.58	3	38	1	26.493	16	0	31	7	75	0	75	600	1	0				16	0	11	60	34	21	64	25	37	62	62	19	96	90	93	83	78
4874.48	3949.85	867.355	1384.01	1233.55	3	53	2	20	12	1	44	9	2.5	2.5	0	225	1	0				13	3	11	71	36	23	94	17	31	48	52	5	98	104	100	94	94
4614.18	4509.47	898.442	791.125	1138.82	3	48	2	21.2183	16	0	36	13	0	0	0	56.875	1	0				4	0	7	90	62	26	80	22	25	47	66	19	116	106	115	125	119
8414.32	5559.29	1051.93	2347.8	1293.25	3	25	1	27.7778	16	0	15	10	0	0	0	0	1	0				16	0	9	69	53	20	74	26	23	49	67	17	113	97	109	100	109
8856.24	7440.64	1131.98	2771.97	1304.43	3	48	1	18.6709	16	0	42	6	38	0	38	0	0	0				0	0	5	73	49	22	72	20	28	48	61	17	106	92	102	122	107
3882.55	1527.01	541.815	266.735	1075.25	3	38	2	19.721	14	1	25	13	0	0	0	0	0	0				8	3	12	77	62	17	76	20	19	39	59	18	89	94	89	97	108
4164.29	3076.51	715.848	1018.99	1149.4	3	43	1	20.3131	21	0	37	6	112.879	0	112.879	0	1	0				14	0	14	93	37	20	94	26	23	49	66	18	128	87	118	101	112
3799.24	3329.49	791.401	1629.09	1225.73	3	33	1	18.992	13	0	22	11	0	0	0	0	1	0				14	2	10	74	37	25	86	24	34	58	71	22	81	101	85	95	83
4097.2	1768.06	658.53	1353.41	1122.01	3	22	1	23.5294	16	0	18	4	0	0	0	0	1	0				5	0	3	71	35	23	90	28	14	42	61	18	111	84	104	106	96
4069.67	4692.81	818.422	1310.8	1234.78	3	25	2	26.8136	16	0	23	2	0	0	0	0	1	0				13	2	11	91	41	19	62	22	13	35	48	17	112	101	110	85	95
5442.75	5013.01	792.801	1890.78	1267.69	3	32	2	20	16	0	26	6	150	0	150	0	1	0				5	0	8	86	40	22	78	20	24	44	84	17	77	104	81	109	94
3872.26	1596.92	697.089	1581.59	1137.48	3	42	2	33.8741	12	1	15	17	0	0	0	0	1	0				15	0	9	84	41	17	98	19	27	46	79	15	94	113	99	120	102
5681.8	2792.79	716.214	956.328	1114.9	3	41	2	29.9967	12	0	32	9	25	25	0	75	1	0				28	3	15	89	69	22	58	24	22	46	45	18	116	108	115	95	110
3713.51	2868	796.844	1525.92	1210.33	3	50	1	26.2596	18	0	24	35	75.7576	0	75.7576	0	0	0				3	4	7	82	49	21	78	28	23	51	59	19	115	106	114	114	112
5745.27	4312.15	897.385	1892.81	1213.87	3	33	2	28.578	16	0	27	6	0	0	0	300	0	0				15	1	5	73	47	20	90	23	29	52	74	22	100	111	104	97	102
5508.88	5025.32	799.783	2384.8	1280.26	3	33	2	17.9982	16	1	20	13	0	0	0	0	0	1				9	4	5	99	66	27	78	24	38	62	77	22	121	116	123	134	121
2752.04	2291.63	698.054	1006.76	1149.66	3	26	2	21.6311	14	0	17	8	0	0	0	0	0	1				12	0	10	89	61	23	76	22	27	49	77	18	98	109	101	97	97
7166.85	6566.1	1045.81	2539.33	1389.98	3	23	2	23.1247	16	0	21	2	0	0	0	0	1	0				3	0	6	93	56	26	76	19	21	40	87	22	106	105	107	124	118
6998.62	6291.22	788.773	2293.63	1313.48	3	45	2	23.4236	16	0	15	30	152	0	152	75	1	0				5	6	12	89	40	28	80	24	35	59	79	18	127	110	125	102	116
7953.77	6471.1	1513.96	3285.65	1519.18	3	39	2	24.7676	14	0	23	16	0	0	0	0	0	0				18	2	4	72	52	22	100	22	28	50	69	19	95	113	100	84	94
9510.36	7744.86	1180.39	3799.34	1474.61	3	35	1	24.7252	16	1	31	4	0	0	0	150	1	0				15	5	2	56	39	18	48	17	21	38	59	14	68	87	69	87	79
6276.16	4094.36	1115.68	2750	1239.3	3	34	2	26.0375	18	0	27	7	0	0	0	0	0	1				24	0	5	74	55	25	84	27	37	64	94	17	124	109	123	95	119
9442.91	3875.65	1051.46	2091.76	1302.89	3	50	1	26.5731	16	1	42	8	0	0	0	18.75	1	0				9	10	9	51	30	15	68	25	21	46	56	13	84	87	83	96	85
5665.35	3905.24	1025.43	2038.17	1367.72	3	66	1	23.4236	16	0	22	1	0	0	0	0	0	1				0	0	8	99	49	23	66	30	38	68	59	21	138	121	135	98	134
17738.2	10509.2	2804.02	6722.23	1873.57	3	46	2	18.4911	14	0	26	20	0	0	0	150	0	0				19	0	10	86	54	21	70	23	27	50	53	18	124	117	125	94	118
9179.66	6542.28	1547.9	3414.63	1461.43	3	50	1	23.6614	21	0	20	30	0	0	0	0	1	0				12	1	12	87	42	19	98	21	27	48	59	19	101	94	99	97	107
4854.18	3519.76	857.413	1606.68	1196.02	3	53	2	27.993	14	0	37	17	175	25	150	450	1	0				14	12	14	60	38	22	54	19	36	55	61	18	97	98	97	137	95
10212.3	3593.43	893.956	1629.75	1222.58	3	41	1	36.4799	14	0	20	21	0	0	0	0	0	1				21	12	9	68	14	24	72	19	14	33	64	22	79	90	80	103	86
2187.47	1597.57	605.317	833.611	1224.14	3	52	1	22.4703	12	0	28	25	75	75	0	0	0	0				22	5	9	61	35	17	78	24	21	45	61	18	72	87	73	84	77
5742.07	3800.23	866.064	1973.39	1260.27	3	44	1	22.1453	16	0	33	11	100	0	100	0	1	0				8	4	7	86	31	24	100	26	30	56	55	19	102	97	100	106	78
4893.96	5176.63	982.503	4317.85	1376.31	3	35	2	21.5019	16	0	20	15	0	0	0	0	0	1				11	0	6	87	52	22	92	29	46	75	72	17	118	106	116	120	112
2362.76	2549.35	741.535	1386.01	1156.31	3	47	1	27.6361	12	0	26	21	0	0	0	0	0	1				16	13	8	64	39	26	66	21	32	53	54	17	86	81	82	118	93
6549.65	8511.57	1401.73	4958.31	1638.67	3	55	2	24.6548	14	0	25	30	0	0	0	0	0	0				1	0	2	97	47	25	100	22	26	48	69	18	110	120	115	138	112
4818.49	4468.66	889.84	2747.48	1314.18	3	35	2	30.4076	16	0	26	9	0	0	0	0	1	0				6	0	15	85	35	16	70	22	22	44	44	18	106	78	98	101	95
6192.24	5317.5	1144.96	2630.13	1371.54	3	28	2	19.433	18	0	26	2	0	0	0	0	0	0				23	0	16	51	31	15	78	14	21	35	66	11	61	62	55	77	74
6479.2	7037.51	1017.92	4297.35	1496.48	3	44	1	25.8264	21	0	20	24	50	50	0	0	0	0				3	2	12	90	44	22	75	27	36	63	73	19	110	99	108	103	99
4295.42	5353.12	933.137	2995.86	1339.73	3	46	2	18.7962	14	0	32	14	0	0	0	0	0	1				21	2	10	78	56	26	90	30	36	66	75	11	133	106	128	106	121
2943.56	2090.04	714.28	919.706	1180.3	3	37	1	21.4692	16	0	21	16	0	0	0	0	1	0				13	1	8	89	64	28	100	35	41	76	67	21	121	108	119	117	118
3465.97	4601.11	904.248	1989.01	1338.4	3	43	2	19.1467	15	0	19	24	0	0	0	0	1	0				7	2	9	87	44	18	86	17	31	48	77	19	125	113	124	81	120
3418.83	1978.89	753.935	1268.49	1115.9	3	26	1	23.7387	16	0	17	9	75.7576	0	75.7576	150	1	0				6	0	7	65	50	20	96	21	26	47	67	21	101	111	105	99	107
4896.39	6086.8	1053.16	3344.47	1392.1	3	32	1	20.7612	14	0	25	7	25	0	25	0	1	0				14	0	13	76	56	22	80	25	33	58	69	19	106	104	106	105	104
3337.4	5061.17	837.297	1453.42	1210.16	3	50	1	28.0277	16	0	42	8	0	0	0	300	1	0				6	0	10	97	54	19	94	30	33	63	72	17	110	92	105	97	107
3438.11	1813.03	766.707	724.28	1081.76	3	47	2	24.5089	15	0	33	14	0	0	0	0	0	1				1	7	9	65	46	13	76	16	26	42	63	19	95	110	99	101	103
2556.13	3267.24	799.739	1704.24	1216.72	3	19	1	20.3383	12	0	14	5	0	0	0	0	0	0				4	0	7	78	55	19	76	21	15	36	50	18	75	79	76	88	84
3523.65	4409.55	864.78	2192.41	1271.43	3	62	1	21.1463	16	1	40	22	0	0	0	0	0	0				3	7	14	92	34	13	56	16	22	38	36	15	135	92	124	102	111
2922.19	2694.75	679.038	1022.55	1175.99	3	22	2	20.371	17	0	19	3	38	0	38	0	1	0				13	6	7	74	62	23	88	21	38	59	76	19	123	102	121	100	121
5668.46	4332.24	1263.67	2220.53	1283.85	3	20	1	15.6405	13	0	16	4	25	0	25	0	1	0				6	0	8	60	32	17	34	12	15	27	41	18	53	70	50	87	50
6663.63	4351.81	737.209	1937.61	1222.91	3	28	2	20.3954	16	0	25	3	0	0	0	0	0	0				15	0	5	83	53	20	76	20	21	41	78	19	94	106	97	97	103
11854.5	7376.14	1345.51	5552.6	1434.3	3	58	2	22.8269	15	0	34	24	151.515	0	151.515	0	1	0				2	2	8	61	45	20	92	15	32	47	58	18	87	99	90	106	79
4003.41	1734.57	772.869	834.347	1116.94	3	48	2	19.7239	14	0	34	14	0	0	0	37.5	0	0				15	0	10	77	39	25	66	15	12	27	67	19	107	85	100	114	87
4419.85	3476.63	874.28	1626.33	1180.45	3	40	2	19.5312	16	0	24	16	37.8788	0	37.8788	0	1	0				5	4	8	82	63	23	86	29	35	64	71	19	103	106	104	120	97
5960.49	5086.43	904.606	2349.56	1281.59	3	54	2	17.4818	16	0	44	10	43.9394	25	18.9394	0	1	0				12	20	7	86	38	20	74	24	21	45	61	17	114	102	112	105	110
4463.53	4560.03	892.851	1651.44	1220.12	3	36	2	34.1986	13	1	26	10	75.7576	0	75.7576	150	1	0				12	0	13	64	40	22	90	28	15	43	61	21	102	108	104	93	113
7245.39	2385.61	1027.79	1860.48	1202.34	3	31	2	26.6667	14	1	19	12	0	0	0	150	0	0				31	0	13	73	42	24	56	21	13	34	48	21	95	99	95	103	92
8637.05	6473.86	985.157	3199.95	1374.79	3	45	1	32.0759	15	1	44	1	0	0	0	0	1	0				9	3	10	80	31	15	72	18	21	39	63	17	92	87	89	89	90
6023.85	4572.7	864.717	2447.69	1227.76	3	30	1	19.1516	16	0	18	6	0	0	0	0	0	1				20	0	12	90	56	23	75	27	24	51	71	17	121	99	116	108	109
4734.61	2195.81	795.162	1314.19	1159.33	3	29	2	20.0288	16	0	24	5	0	0	0	375	1	0				12	0	4	58	58	26	88	27	34	61	67	19	128	109	126	91	113
3533.18	1841.1	687.084	1006.16	1094.41	3	46	1	22.1297	16	0	43	0.4	12.5	12.5	0	0	0	0				1	0	5	93	45	16	70	24	23	47	66	19	114	110	115	105	112
4003.41	1750.52	633.501	777.986	1110.4	3	43	1	28.4005	12	1	30	12	150	0	150	0	0	0				25	0	15	88	62	28	92	17	44	61	73	22	123	108	121	113	118
3709.86	1870.81	715.5	958.775	1121.93	3	40	1	19.2894	16	0	24	16	0	0	0	0	1	0				9	8	11	74	34	11	92	13	23	36	61	16	102	76	94	78	70
4030.9	3884.22	767.268	2319.54	1301.23	3	57	1	24.281	16	0	30	27	5	5	0	0	0	0				6	9	12	76	44	16	98	18	22	40	50	17	112	97	108	103	104
4659.13	3571.64	947.593	1862.84	1258.13	3	63	2	19.433	12	0	54	9	600	0	600	0	0	0				0	33	2	73	38	17	56	24	29	53	47	15	117	101	113	84	106
4214.42	2705.29	854.478	1686.5	1176.34	5	48	2	15.7943	13	0	22	11				250	0	0				14		10	71	44	17	70	21	23	44	64	17	115	96	110	89	103
8335.32	4697.49	922.121	2603.32	1337.61	5	32	1	26.9896	12	1	27	5				63	0	0				15		16	77	38	22	92	22	33	55	71	19	101	89	97	103	97
6318.71	4051.75	835.956	2033.51	1293.32	5	42	1	25.6803	17	1	27	15				50	0	0				20		13	68	27	17	84	19	24	43	49	16	79	67	73	90	65
2881.87	2241.22	594.527	1047.52	1117.03	5	50	1	26.0933	16	0	40	10				0	0	0				9		9	86	42	24	96	25	19	44	55	18	84	85	82	105	60
3010.71	1794.47	592.654	1145.94	1103.71	5	49	2	27.7671	12	1	19	12				0	0	1				12		7	81	37	16	74	17	16	33	41	19	115	96	110	97	99
6736.17	5495.96	869.938	2097.34	1275.11	5	33	2	17.9931	13	1	18	8				0	0	1				9		4	82	48	18	92	20	27	47	63	19	119	111	119	113	116
3630.77	2142.84	645.045	1321.36	1149.66	5	58	2	19.3962	14	0	56	0.25				0	0	0				28		21	74	39	21	62	18	19	37	47	15	118	93	111	94	103
4064.08	5070.07	760.497	2480.87	1246.28	5	43	2	20.8117	13	0	30	1				0	0	1				9		8	73	54	18	98	28	39	67	54	15	104	104	104	101	109
2258.56	2018.91	616.28	1112.99	1122.41	5	45	2	27.3399	16	1	25	20				150	0	0				14		10	98	51	21	50	16	30	46	44	18	125	117	134	133	123
4623.68	3362.57	745.075	1592.04	1304.04	5	42	2	31.1111	14	0	42	0.3				150	1	0				19		14	89	50	24	83	17	31	48	62	18	118	106	116	87	109
3795.15	2312.69	670.365	1298.59	1199.77	5	55	2	19.8178	16	0	53	2				0	0	0				18		7	89	36	20	80	23	41	64	70	18	101	90	97	121	95
4712.73	2058.92	619.391	1040.06	1142.56	5	50	1	21.3382	18	0	44	6				0	0	1				20		9	93	47	20	74	22	35	57	62	18	116	106	115	118	104
16653.7	2955.76	780.293	1312.79	1211.99	5	35	2	25	14	0	34	1				0	0	1				17		9	85	45	22	86	20	31	51	74	17	131	83	119	108	124
9216.69	7400.38	1763.3	3338.86	1420.44	5	36	1	32.2708	13	0	32	4				150	0	0				8		10	94	70	24	88	24	31	55	81	19	132	113	129	117	129
10896.2	4214.81	1288.2	3706.79	1630.64	5	28	2	18.8271	14	0	26	2				0	0	0				23		8	66	60	21	84	24	31	55	54	19	104	97	102	77	108
14422.7	6670.47	1207.43	4586.48	1472.69	5	29	1	19.4286	14	0	28	2				0	0	1				20		9	87	34	26	77	17	22	39	70	19	108	87	102	124	100
20792.2	8505.06	1867.43	6039.02	1780.16	5	40	2	41.8084	13	1	20	20				162.5	0	0				10		13	77	58	17	34	20	27	47	53	20	110	115	113	83	117
5720.62	3497.21	766.728	1705.8	1216.01	5	37	1	25.8264	14	0	20	17				0	0	0				8		1	67	43	21	98	13	23	36	60	19	111	104	110	110	105
6057.11	2283.65	633.775	1157.55	1132.87	5	40	1	20.0773	12	0	36	4				150	0	0				11		14	59	20	15	64	14	15	29	56	19	75	64	68	80	68
4779.36	2097.61	692.128	1219.97	1125.16	5	18	1	17.3604	13	0	14	4				147.5	0	0				14		11	85	50	23	68	18	23	41	56	22	116	97	113	109	100
5547.47	3373.11	787.911	1744.95	1241.66	5	48	2	19.1406	12	0	43	1.5				0	0	1				12		14	78	44	22	90	22	29	51	59	17	105	110	107	98	114
4062.4	1968.96	649.987	1322.2	1420.45	5	55	2	19.736	16	0	52	2				0	0	1				23		13	71	36	18	60	16	20	36	61	17	102	102	102	101	90
7749.94	7154.76	1065.91	2733.06	1317.29	5	53	1	24.2123	16	0	52	1				0	0	1				14		5	78	46	22	76	25	34	59	65	21	116	114	118	107	118
15487.9	9309.81	2375.73	6067.44	1783.33	5	38	2	22.7694	16	0	34	4				0	0	1				13		9	76	72	26	50	22	22	44	83	22	117	118	119	124	104
6775.21	5156.39	1072.85	2326.59	1350.74	5	22	1	16.901	14	0	20	1				0	0	1				13		11	77	54	26	66	18	24	42	72	19	104	99	103	124	99
12728.8	6848.85	1203.02	3301.03	1451.54	5	33	2	20.1746	16	0	23	10				0	0	1				8		5	84	44	19	84	19	24	43	56	17	113	104	112	107	103
8315.34	6770.09	1528.03	3635.81	1497	5	22	1	17.2584	13	0	15	7				150	0	0				10		12	83	52	24	96	28	34	62	73	19	120	73	109	88	100
21822.4	5862.05	1280.55	2568.58	1404.69	5	44	2	20.7037	12	0	42	3				0	0	1				20		11	76	45	17	74	21	17	38	57	12	94	98	94	81	102
3933.98	2704.79	738.71	1860.7	1196.88	5	52	1	25.8645	19	0	40	12				0	0	1				29		12	70	24	17	88	15	18	33	55	19	117	96	112	94	100
11648.7	6964.15	1870.6	4426.68	1417.31	5	55	2	17.5533	16	0	54	1				150	0	0				9		2	83	47	16	65	20	28	48	59	17	122	113	122	109	118
7282.58	5539.56	1292	2808.82	1390.2	5	40	1	20.9366	12	1	40	1				0	0	1				21		3	84	50	19	66	23	30	53	71	21	122	113	122	90	127
17228.8	8635.8	2167.03	3806.89	1458.27	5	40	1	18.937	19	1	38	2				600	1	0				14		9	86	42	28	80	23	41	64	62	19	118	111	118	115	117
17686.1	5871.06	1111.9	2217.9	1306.59	5	34	1	23.3887	16	0	30	4				62.5	0	0				10		10	86	52	25	94	29	20	49	61	22	115	94	110	103	105
1561.05		347.443	87.5017	952.954	5	46	1	25.1808	16	0	41	5				225	0	0				11		11	83	41	21	100	30	27	57	66	18	97	89	94	133	103
15334.5	9511.62	1664.42	3543.24	1478.19	5	45	2	16.5038	14	0	43	2				12.5	1	0				36		18	72	47	25	80	19	26	45	54	15	119	110	118	114	114
11773.3	2511.33	744.879	1125.39	1166.61	5	34	1	24.6097	16	1	24	10				137.5	0	0				15		11	71	54	24	76	21	37	58	63	21	92	109	96	121	98
12508.1	9799.1	1920.2	4217.96	1537.45	5	35	2	20.4444	13	0	18	17				150	0	0				29		11	81	53	15	62	23	25	48	75	19	102	101	101	92	102
14276.9	6261.6	1540.64	3267.13	1366.02	5	35	2	19.487	14	0	22	12				0	0	0				14		11	52	45	20	84	17	28	45	62	19	64	89	66	84	73
16522.8	11227.4	1820.96	3968.58	1522.15	5	49	1	25.5354	16	0	47	2				0	0	1				13		12	79	43	22	82	21	27	48	73	21	119	121	122	105	115
5970.31	3776.55	833.095	1936.39	1253.54	5	57	2	23.1111	12	0	43	14				0	0	1				25		13	65	34	21	74	18	24	42	57	15	83	79	79	131	64
9535.68	6737.04	1569.32	2920.92	1349.81	5	47	2	26.1427	15	0	42	5				0	0	1				13		7	66	49	16	78	25	18	43	60	21	97	117	104	97	107
4368.5	1350.07	682.277	1732.56	1104.44	5	19	2	19.2277	12	0	13	6				0	0	1				8		6	78	55	21	94	22	26	48	17	19	137	85	128	118	120
3043.15	1376.99	1319.58	2467.09	1153.75	5	54	1	28.0102	12	0	54	0.7				0	0	1				30		14	52	24	12	64	13	11	24	45	7	80	83	78	85	75
5966.73	5018.31	1176.84	3767.67	1426.56	5	37	1	21.8776	16	1	30	5.5				200	0	0				16		9	94	59	22	84	23	27	50	72	18	118	97	114	103	111
9687.01	6687.91	1025.43	2689.37	1331.39	5	30	1	23.9912	14	1	29	0.75				287.5	0	0				11		9	84	49	17	56	20	18	38	58	19	108	106	109	100	113
24781	10087	1416.74	3322.18	1468.92	5	28	1	28.6927	16	0	28	7				0	0	1				18		10	67	54	21	68	26	25	51	62	22	120	92	113	103	109
13849.1	11152.9	1701.17	3686.13	1493.92	5	56	2	23.2335	12	0	51	0.08				0	0	1				9		10	74	15	13	72	14	22	36	59	15	102	83	95	106	96
7191.12	6054.52	940.2	3587.9	1416.88	5	32	2	17.7999	16	0	21	4.5				75	0	0				20		8	71	47	19	76	17	14	31	65	16	109	111	110	79	108
7908.49	4344.1	1050.92	2955.22	1333.67	5	47	1	26.0478	12	1	31	16				0	0	0				16		6	57	32	23	76	26	27	53	51	18	93	87	90	107	100
9706.44	8409.49	961.342	2554.47	1349.44	5	28	2	26.8386	16	0	28	0.3				0	0	1				19		6	88	64	26	82	15	31	46	102	19	127	111	126	105	119
8519.8	6456.51	1052.75	2276.18	1254.89	5	34	1	18.194	16	0	21	14				45	0	0				13		7	85	39	19	67	24	32	56	62	18	122	87	114	97	105
11151.9	4497.51	962.66	1699.91	1197.3	5	44	2	17.3579	17	0	41	3				153.125	0	0				12		8	74	48	24	68	25	22	47	71	17	93	108	96	112	94
6069.31	2699.8	718.861	2011.55	1245.73	5	35	1	24.4898	14	1	29	6				0	0	1				12		4	63	63	24	92	19	20	39	68	21	95	111	99	120	96
5403.88	3525.55	772.03	2627.43	1314.11	5	52	2	22.1893	16	0	30	22				100	0	0				12		16	87	64	23	82	21	25	46	52	13	122	108	121	97	110
13528.3	4978.21	1069.94	2583.47	1305.14	5	27	2	18.4265	16	0	16	12				140.625	0	0				16		9	92	63	20	86	25	30	55	65	18	122	104	120	92	131
6306.03	4291.17	1021.84	2946.65	1365.16	5	53	1	23.6713	16	0	50	3				56.25	0	0				11		7	77	48	24	76	13	29	42	65	22	111	94	107	136	97
2971.58	2027.28	643.785	1732.44	1202.32	5	64	2	19.2234	14	0	64	0.3				0	0	1				12		9	75	44	26	80	19	32	51	66	18	112	122	117	117	122
4025.86	2619.64	684.463	2459.04	1298.61	5	36	1	22.571	16	1	24	12				0	0	1				10		8	90	58	24	70	24	39	63	67	17	122	97	116	99	102
3345.1	2599.7	652.644	595.736	1115.37	5	24	1	20.9877	16	0	19	5				0	0	1				13		6	65	62	21	82	25	26	51	74	18	99	111	103	113	105
5830.08	5191.83	867.023	1702.51	1251.31	5	38	1	23.8087	21	1	33	5				187.5	1	0				25		18	98	57	28	80	12	22	34	85	19	99	111	102	117	90
12409.8	7376.5	1355.11	3761.87	1381.46	5	37	1	16.955	16	0	30	17				0	0	0				16		15	99	46	24	82	26	28	54	68	22	101	118	106	120	98
14558.8	10429.7	2220.13	3819.74	1465.58	5	37	2	23.1247	16	1	29	8				100	0	0				12		10	81	40	28	46	20	25	45	68	19	101	101	101	124	95
10570.8	4332.43	1100.92	1210.64	1209.31	5	45	1	22.4059	16	0	36	9				0	0	0				8		9	94	45	21	66	24	33	57	64	11	92	92	91	98	81
6730.35	1955.21	622.839	842.468	1099.86	5	38	1	21.4337	16	0	22	16				175	0	0				17		9	94	51	27	64	17	22	39	74	19	118	108	116	110	124
4979.36	3701.79	803.376	1636	1214.84	5	40	1	26.5731	14	0	9	20				25	0	0				10		19	93	52	26	84	24	34	58	92	18	123	94	116	124	118
4282.7	1921.34	601.994	753.417	1129.82	5	45	1	22.1453	16	0	27	18				150	0	0				12		8	81	23	17	72	19	16	35	67	19	120	83	110	110	113
3222.51	1415.24	627.05	408.696	984.7	5	16	2	20.202	10	0	13	3				75	0	0				18		10	76	65	25	88	27	33	60	82	22	109	108	111	100	99
18200.7	8947.76	1442.84	3602.5	1357.19	5	33	1	29.0318	14	0	28	5				0	1	0				13		12	87	36	21	50	17	23	40	48	14	100	77	93	107	81
10951.7	7048.82	1323.68	3420.58	1373.4	5	47	2	21.6311	16	0	42	4				0	0	1				11		5	76	40	11	74	26	28	54	72	18	118	106	116	97	97
6300.53	3565.06	793.106	1146.81	1191.04	5	51	2	26.0262	14	0	38	13				225	0	0				20		12	78	49	25	64	20	26	46	55	18	113	83	102	107	70
5947.06	5051.34	1004.83	2743.16	1309.22	5	35	2	24.0882	9	0	30	5				0	0	1				31		13	93	53	19	68	19	30	49	62	22	86	108	91	120	96
12265.4	10562.7	1386.54	3678.58	1455.41	5	36	2	21.875	16	0	20	15				150	0	0				17		10	86	58	26	88	16	23	39	65	17	86	108	91	120	98
4131.84	3827.9	781.411	2427.91	1291.99	5	37	1	24.2215	19	0	24	13				0	0	0				11		9	89	49	27	86	19	31	50	101	19	109	108	110	123	108
4490.42	3942.13	869.854	2086.16	1266.62	5	52	1	24.8971	12	1	51	1				75	0	0				24		19	72	61	16	84	25	30	55	78	17	121	110	121	117	128
5733.98	3467.17	754.641	2153.9	1239.19	5	40	1	27.6095	12	0	33	7				0	0	1				13		10	94	40	22	64	25	34	59	46	18	102	115	106	81	101
3527.45	1942.99	762.656	1262.87	1139.96	5	25	2	17.9282	15	1	24	1				0	1	0				29		15	77	58	25	70	19	26	45	82	20	121	116	122	104	113
8353.3	6372.71	1140.24	3299.45	1459.35	5	45	2	27.7177	16	0	43	2				0	0	1				12		9	81	55	24	86	27	40	67	73	17	113	117	116	128	116
2546.34	3056.91	597.81	1055.93	1092.76	5	51	1	21.1073	12	1	50	1				0	0	0				22		7	50	24	18	56	19	23	42	58	22	102	85	96	105	93
8362.69	6196.63	1099.42	3334.62	1398.39	5	51	2	32.8814	15	0	12	24				225	0	0				17		3	96	55	16	62	22	26	48	68	18	136	110	132	115	122
5546.86	5065.2	934.92	2194.17	1249.74	5	45	2	21.1073	13	1	17	18				0	0	0				14		13	89	49	21	82	23	30	53	60	18	109	110	111	123	107
12305.3	4882.47	1038.26	3239.41	1329.57	5	36	1	27.7551	12	0	29	7				93.75	0	0				8		6	92	34	17	66	20	25	45	71	17	89	99	91	76	96
5486.3	3592.21	759.329	2185.63	1240.8	5	37	1	29.0548	12	1	30	8				450	1	0				16		12	80	41	25	67	19	31	50	65	18	111	108	111	95	104
8710.47	5826.41	816.649	2501.02	1276.39	5	31	2	19.2277	16	0	29	2				75	0	0				15		7	90	42	22	70	20	26	46	65	19	111	84	104	116	104
3923.57	2420.36	636.312	1095.09	1140.41	5	39	1	21.2245	15	0	29	2				0	0	1				19		5	93	43	21	74	26	16	42	63	13	84	108	89	88	82
6448.19	2724.59	786.275	1500.48	1163.16	5	47	1	28.7105	14	1	36	11				525	0	0				13		8	86	33	19	64	17	27	44	53	19	119	114	120	110	106
12161	5965.08	1232.68	2866.48	1369.17	5	36	2	18.8271	16	0	34	2				0	0	1				9		5	77	54	25	84	25	47	72	77	19	125	113	124	120	122
40687.3	15625.9	4377.89	9757.46	2525.91	5	44	2	21.4903	15	0	13	25				37.5	1	0				19		9	91	48	19	82	32	21	53	61	19	139	108	134	106	129
3722.46	3359.62	762.18	1382.95	1234.99	5	33	1	29.7578	16	0	18	15				437.5	0	0				8		4	84	40	17	82	26	24	50	56	18	92	77	85	101	92
10951.3	5883.95	1241.78	3735.87	1439.58	5	22	1	22.4913	17	0	17	3.5				0	0	1				25		5	72	53	21	70	13	26	39	100	19	73	102	76	89	81
5210.39	1813.71	763.133	1902.33	1131.48	5	29	1	22.3081	16	1	18	5				0	0	1				8		6	85	59	20	74	27	24	51	66	20	121	92	114	95	105
2645.31	1970.15	611.459	924.613	1135.58	5	34	2	28.9341	12	0	30	4				300	0	0				18		3	95	52	15	86	23	27	50	75	18	105	97	103	95	107
7401.83	4100.7	864.92	1933.03	1257.24	5	42	2	32.8731	14	0	25	17				0	1	0				10		7	78	45	20	68	23	42	65	68	11	95	106	98	91	94
6493.42	5142.42	1015.85	2133.4	1280.06	5	43	1	21.9671	16	0	38	5				56.25	0	0				26		8	81	47	23	78	18	23	41	59	18	114	94	109	84	85
3636.61	2470.97	851.728	1323.54	1164.05	5	26	2	27.6361	14	0	15	9				0	0	1				14		17	53	38	14	66	28	25	53	53	15	98	57	84	71	65
3769.61	2900.68	719.363	1596.3	1202.28	5	32	1	19.6927	18	0	17	15				137.5	0	0				9		6	91	46	26	74	23	33	56	78	16	96	101	97	111	95
10488.5	2454.35	770.075	1391.32	1187.02	5	31	2	21.2279	12	0	17	14				0	0	1				32		18	72	51	18	66	23	18	41	74	19	91	104	93	101	94
6872.33	4189.42	890.543	2111.52	1241.92	5	50	2	24.6548	14	0	48	3				0	0	1				8		6	88	58	20	96	29	29	58	65	16	112	96	108	96	109
4697.2	3463.2	883.622	1960.85	1271.04	5	51	2	26.1719	16	0	38	13				300	0	0				9		4	76	46	18	100	20	26	46	65	18	129	98	123	105	111
10335.3	4088.92	971.222	2184.09	1265.07	5	32	2	24.5243	25	0	24	0.75				75	0	0				14		11	78	51	18	98	16	15	31	65	17	81	97	83	84	83
10657.9	4861.26	794.308	1991.88	1260.12	5	37	2	19.8178	14	0	34	17				150	0	0				10		7	53	38	18	88	23	17	40	43	15	62	74	61	99	72
5081.16	3984.6	987.678	2190.38	1293.07	5	40	2	28.6215	18	0	13	20				67.5	0	0				16		11	97	58	22	78	21	29	50	62	18	116	106	114	110	118
9215.38	2945.35	758.647	1530.82	1207.16	5	22	1	20.5499	16	0	22	0.4				0	0	1				17		11	50	44	19	98	18	18	36	70	19	94	84	89	96	88
6148.9	5931.53	1039.95	2608.82	1351.27	5	36	2	18.8189	18	0	16	6.5				0	0	1				21		13	80	38	13	84	23	20	43	67	22	102	101	101	94	104
13993.3	6684.41	1285.69	3490.95	1414.55	5	32	1	19.1571	16	0	18	10				0	0	1				14		4	94	60	28	96	17	26	43	84	21	114	114	116	127	119
6112.26	3978.87	768.892	2374.51	1222.23	5	61	1	21.3839	16	0	60	1.5				0	0	1				9		4	69	39	21	78	18	28	46	55	19	107	104	107	109	110
6592.88	4418.93	1053.44	2166.74	1371.17	5	42	1	29.7458	14	0	32	10				75	0	0				8		5	88	53	23	86	25	24	49	65	18	115	115	116	110	112
2498.86	2522.89	703.102	1105.87	1114.37	5	50	1	21.0077	16	0	39	11				450	0	0				22		9	92	44	23	60	20	30	50	49	17	125	119	126	105	123
6737.61	5165.31	826.133	1989.17	1317.04	5	34	2	16.8364	16	0	34	0.5				375	0	0				27		12	92	47	27	76	28	30	58	79	17	112	109	113	121	112
6696.5	6562.93	1147.14	2972.6	1330.89	5	50	1	21.2245	9	1	35	2				300	0	0				25		5	57	26	17	94	12	21	33	51	12	86	85	83	88	93
15358.2	7726.09	1174.86	3762.37	1424.67	5	27	1	19.5918	19	0	18	9				0	0	0				22		9	69	22	19	54	11	20	31	51	16	77	97	79	84	66
7298.03	6017.96	1291.14	3301.27	1409.11	5	53	2	24.8777	12	1	31	16				340.625	0	0				33		12	74	53	18	-32	18	27	45	67	18	102	108	104	107	103
5270.41	2876.49	664.035	1645.33	1191.8	5	35	2	15.4006	16	0	25	8				0	0	1				20		6	73	59	21	100	21	32	53	70	17	126	104	122	110	129
11162.2	5232.77	963.682	2567.16	1309.7	5	44	2	21.4536	16	0	39	5				0	0	1				15		9	85	58	24	62	25	40	65	62	16	126	111	124	116	116
3624.14	2784.57	744.732	1244.58	1159.66	5	21	1	18.726	16	0	15	4				218.75	0	0				23		13	78	62	17	82	19	29	48	74	19	133	102	130	101	122
12718.6	5989.92	1026.7	2894.15	1341.64	5	34	1	26.5731	12	0	31	3				325	0	0				14		12	82	27	17	88	14	16	30	58	18	94	108	98	103	101
7628.16	6012.86	1110.92	2971.99	1340.13	5	63	2	25.2241	12	0	60	3				140.625	0	0				10		15	67	35	20	72	17	17	34	56	12	89	104	93	105	97
10752.6	6632.97	1187.94	3714.76	1406.89	5	25	2	24.9199	16	0	18	7				300	1	0				20		13	87	60	28	90	29	34	63	71	19	121	99	117	134	114
2297.28	2014.58	617.029	1187.47	1213.53	5	59	2	15.33	13	1	49	10				0	0	1				20		13	72	38	18	82	12	23	35	64	18	103	102	104	97	100
5380.26	3279.49	951.486	2007.76	1247.65	5	47	1	28.2828	18	1	39	7				175	1	0				12		10	90	36	24	52	20	29	49	54	18	109	98	106	120	98
5890.28	3244.17	1004.25	2737.47	1267.56	5	59	2	17.5278	18	0	47	3				0	0	1				8		5	98	53	26	70	24	34	58		21	117	102	114	128	117
3636.61	2486.53	562.942	1019.09	1188.77	5	35	2	21.875	14	0	23	4.5				0	0	1				23		7	88	56	18	92	17	23	40	69	21	110	108	111	85	109
11044.2	4090.87	881.381	2743.77	1288.48	5	43	2	25.2826	9	0	31	12				75	0	0				16		18	56	35	15	62	12	12	24	53	12	84	90	83	92	77
7349.15	4694.5	874.852	2542.18	1273.47	5	53	1	26.1719	16	0	38	2				350	0	0				21		13	88	39	21	76	31	33	64	45	13	86	92	86	100	85
3110.32	2216.58	702.075	1829.17	1182.95	5	56	1	22.68	12	0	31	1.5				0	0	1				8		10	75	50	21	78	23	22	45	41	22	109	117	113	112	100
2154.98	1414.5	516.574	708.202	1072.14	5	27	2	22.6562	16	0	24	0.5				0	0	1				25		3	85	61	24	96	23	29	52	93	19	127	121	130	121	129
2312.46	1942.27	566.808	788.174	1072.85	5	27	2	14.6924	14	0	17	10				0	1	0				21		15	89	61	24	98	34	44	78	81	22	125	114	125	108	124
24937.7	11391.2	1656.47	6865.83	1697.22	5	46	2	28.5483	16	0	37	8				150	0	0				9		6	86	28	24	86	21	21	42	59	16	118	102	115	107	103
6800.86	1575.31	575.256	737.783	1070.47	5	32	2	29.2969	16	0	24	8				0	0	0				8		6	92	64	20	94	25	29	54	76	17	129	111	128	100	126
7021.05	4953.31	855.626	2496.78	1326.24	5	48	2	18.4425	14	0	23	5				0	0	1				20		10	92	50	19	96	26	25	51	72	19	115	119	118	114	118
4111.56	3186.97	853.133	1572.93	1175.21	5	53	2	21.9261	14	0	45	8				0	0	0				16		12	68	46	14	82	15	28	43	61	13	82	85	80	79	75
3217.36	2994.59	792.387	3275.2	1135.63	5	49	1	27.6817	15	0	18	1				0	0	1				13		5	97	54	25	100	26	41	67	62	21	114	110	115	114	116
12598.3	8889.13	1166.3	4294.72	1539.1	5	49	2	20.6131	12	0	20	1.5				0	0	1				8		3	65	40	18	100	21	33	54	60	16	94	92	92	100	95
3260.76	1943.09	661.76	829.428	1085.2	5	56	1	33.4124	12	0	55	1				0	0	1				17		8	73	48	15	54	22	19	41	56	19	116	108	115	99	112
5022.27	4782.24	892.065	2201.44	1271.61	5	34	1	17.5926	16	1	30	4				0	0	0				15		8	77	40	28	88	31	40	71	81	21	97	106	99	115	100
4867.1	4187.7	967.235	1625.29	1255.67	5	50	2	20.1746	17	0	45	2				0	0	1				11		4	89	40	15	92	37	34	71	71	21	125	123	128	118	123
4244.18	3020.93	773.117	1565.1	1223.75	5	45	1	26.1224	12	0	16	5				75	0	0				22		4	68	36	15	42	16	14	30	36	17	101	114	106	88	108
8052.7	5596.83	1386.5	3921.94	1408.76	5	37	1	27.1416	12	0	30	7				300	1	0				14		9	71	49	18	80	21	14	35	52	19	117	106	115	93	113
9636.93	7692.88	1271.56	3812.8	1569.41	5	36	1	19.5918	16	0	19	17				0	0	1				17		5	97	53	18	92	15	40	55	59	19	106	118	110	103	111
5677.39	3813.39	1013.42	1908.48	1268.76	5	48	2	18.3594	16	0	43	5				62.5	0	0				10		9	91	45	17	90	18	34	52	82	16	92	102	94	93	92
3679.71	2434.89	579.622	988.974	1137.92	5	33	1	23.4075	16	0	26	7				0	0	0				16		6	74	42	25	66	15	21	36	62	18	99	111	102	111	84
13743.6	8208.71	1704.52	4279.86	1519.18	5	32	2	21.0828	16	0	25	7				300	0	0				18		9	68	44	21	88	15	19	34	59	22	91	106	94	97	103
17615	12113.3	1761.77	6686.09	1890.44	5	28	1	16.8525	16	0	27	0.5				150	0	0				14		9	54	46	22	100	21	30	51	71	22	124	114	124	124	115
2180.81	2354.64	503.205	797.51	1063.59	5	55	1	21.4692	16	0	45	9.75				93.75	0	0				12		10	77	52	23	72	23	39	62	42	17	108	102	107	112	103
7052.61	5493.9	967.762	2068	1232.65	5	36	1	21.2245	18	0	30	6				0	1	0				13		8	91	50	27	98	41	57	98	87	19	115	118	117	115	113
6119.42	7844.19	1339.19	4684.9	1516	5	56	1	23.4375	16	0	52	1.5				0	0	1				13		12	54	45	24	74	14	24	38	67	12	112	95	108	103	109
4335.71	4561.96	1036.37	2032.71	1294.06	5	23	1	22.4913	15	0	21	3				0	0	0				8		3	99	58	26	88	24	36	60	71	22	127	116	129	136	128
3202.38	2489.15	838.786	1965.82	1226.94	5	53	2	16.6493	16	0	43	10				75	0	0				21		8	78	44	20	84	16	29	45	62	16	118	112	118	102	109
4029.2	3852.79	996.795	2481.52	1283.85	5	29	1	18.9388	15	0	24	3.5				90	0	0				18		8	91	38	24	72	17	33	50	62	21	102	92	100	116	105
3257.83	2278.07	779.871	1596.99	1107.91	5	34	2	18.3594	15	0	21	4				300	0	0				17		6	91	68	24	80	24	39	63	65	22	133	116	134	105	133
7252.94	10287.8	1337.01	7206.17	1814.57	5	27	2	24.974	16	0	19	6				237.5	0	0				15		9	99	67	24	74	22	28	50	55	19	124	106	122	95	126
6855.19	9491.24	1326.93	6031.92	1730.48	5	29	2	25.1486	16	0	22	7				0	0	1				11		6	76	36	18	64	16	23	39	70	12	97	101	97	97	97
2499.63	2880.18	696.442	1316.97	1202.49	5	53	2	17.1875	16	0	44	10				200	0	0				11		5	87	44	23	86	22	26	48	74	17	96	108	99	118	94
2879.17	3384.76	809.859	1494.34	1236.66	5	52	1	21.3578	15	0	24	1.5				0	0	1				22		12	91	40	21	80	17	22	39	54	14	89	77	83	100	90
4413.71	4540.71	930.296	3004.05	1283.22	5	37	2	23.634	16	0	30	5				200	0	0				9		10	90	57	26	90	28	42	70	91	18	115	115	116	110	115
6514.3	7468.85	1269.75	4499.32	1528.9	5	52	2	30.8532	14	0	40	12				150	0	0				21		14	93	41	22	78	24	18	42	66	21	123	110	122	113	114
4420.78	3994.81	751.12	1884.21	1225.75	5	45	2	22.0711	11.5	0	25	20				150	0	0				17		7	81	54	13	44	22	32	54	56	22	104	106	105	100	111
3707.83	3365.36	769.132	1733.25	1251.83	5	55	2	20.8117	12	0	29	2				0	0	0				21		14	71	38	22	100	23	22	45	62	19	102	88	97	98	97
3926.06	4095.09	934.937	1780.38	1247.28	5	24	2	34.049	16	0	22	2				200	0	0				18		16	97	55	23	84	25	48	73	67	19	120	105	119	103	114
4137.19	4147.62	939.308	1981.79	1245.46	5	42	2	23.634	14	0	16	18				150	0	0				24		8	76	36	16	66	19	22	41	51	11	93	87	90	30	72
7114.52	7928.3	1207.81	4161.79	1595.24	5	28	1	25.5593	16	0	21	7				0	0	0				22		12	92	56	27	82	19	38	57	69	22	100	99	100	111	100
2890.95	2612.35	731.119	1029.91	1165.67	5	23	1	24.0741	15	0	21	2				75	0	0				24		10	90	46	21	82	23	21	44	93	19	89	66	155	80	101
2883.33	1684.21	576.932	902.344	1141.46	5	21	2	17.1875	12	1	18	3				50	1	0				12		7	92	56	17	78	25	39	64	67	19	120	105	119	87	115
10313.7	6890.26	934.408	3131.17	1407.81	5	26	2	18.662	13	0	22	4				0	0	0				24		12	55	45	19	88	15	20	35	74	18	106	109	108	92	90
3987.8	2519.32	732.691	1114.3	1138.25	5	23	2	23.1911	13	0	22	1				0	0	0				17		12	67	45	15	78	16	21	37	58	15	108	87	102	73	106
3225.34	2281.6	670.721	1226.07	1175.21	5	40	2	17.0088	16	0	34	6				0	0	1				8		5	64	63	26	84	23	38	61	65	14	102	106	103	94	97
2599.7	2743.12	584.848	1373.91	1079.49	5	37	1	21.0498	14	0	34	3				187.5	0	0				11		7	71	49	22	80	25	27	52	63	17	116	92	110	103	105
3444.61	2631.35	710.674	1366.59	1143.86	5	35	2	22.5069	16	0	20	2				0	0	1				24		3	76	50	16	90	19	34	53	64	21	110	85	104	84	105
6900.24	2578.36	718.582	1382.02	1159.66	5	28	1	22.7732	16	1	14	8				187.5	0	0				20		16	78	59	19	70	25	31	56	55	18	122	99	118	84	115
9743.18	7870.43	1169.82	3541.36	1459.05	5	32	2	19.2277	16	0	25	7				0	0	1				8		10	96	52	25	64	27	23	50	65	18	124	99	120	111	107
6794.17	3909.41	1110.11	2113.05	1326.47	5	34	1	23.0546	16	0	18	2.5				100	0	0				9		8	87	67	27	100	19	27	46	65	22	109	106	109	124	103
3396.98	2223.38	657.128	999.771	1168.25	5	36	2	21.0828	14	0	31	5				75	0	0				14		13	82	67	24	92	26	30	56	82	19	124	120	125	108	118
2810.82	2235.79	553.282	1058.45	1129.5	5	25	2	18.662	16	1	14	2				387.5	0	0				21		11	86	58	20	100	23	22	45	76	17	126	109	124	87	108
3439.56	3456.38	778.314	1546.7	1184.94	5	54	2	21.83	11.5	0	0	0				0	0	1				14		9	70	41	18	98	12	19	31	56	22	121	94	115	100	103
4482.24	3703.64	827.848	1257.95	1220.63	5	24	1	21.2245	15	1	21	3				0	0	0				11		9	97	47	23	58	17	34	51	49	19	115	114	117	122	115
2550.75	2179.2	634.574	1212.46	1163.6	5	47	1	20.7612	18	0	45	2				375	1	0				14		15	66	47	20	72	23	25	48	65	21	120	114	121	120	121
4028.93	3334.69	698.226	1551.29	1164.81	5	27	1	21.9899	12	0	17	10				100	0	0				13		12	82	51	27	98	22	25	47	80	19	121	116	123	89	124
8768.04	5311.79	946.652	2656.2	1317.55	5	54	2	16.6493	14	0	45	9				0	0	0				24		11	59	40	16	88	16	26	42	54	18	88	104	92	91	96
260.886				3888.94	5	50	2	20.4783	12	0	49	1				75	0	0				19		10	71	35	15	90	16	17	33	49	16	93	102	95	80	96
3861.32	2839.23	748.8	1529.28	1174.53	5	49	1	26.6749	16	0	48	0.8				12.5	0	0				8		8	69	36	20	84	16	32	48	76	22	97	108	101	105	102
15567.3	8618.82	1467.01	3527.56	1471.34	5	46	2	31.1634	16	0	37	3				168.75	1	0				8		12	70	49	28	84	19	27	46	66	18	115	110	115	92	116
10180.8	7461.68	1432.59	3715.16	1456.74	5	57	1	19.5717	16	0	47	10				0	0	1				16		9	96	40	24	88	33	32	65	82	15	110	117	114	127	106
3331.21	1598.44	605.16	819.067	1129.3	5	25	2	22.4913	16	0	22	3				300	0	0				13		8	88	49	20	96	22	21	43	76	15	101	77	93	97	80
4027.94	2033.88	711.507	946.35	1084.87	5	26	1	22.0386	16	0	16	10				0	1	0				24		7	85	58	19	84	26	38	64	61	18	131	92	123	100	99
3950.96	3205.19	745.662	1455.24	1296.65	5	42	2	21.875	16	1	42	0.25				0	0	1				10		5	92	40	15	56	18	25	43	65	18	96	108	99	80	103
1904.61	1539.69	574.075	470.622	1051.78	5	20	1	24.677	14	0	13	7				0	1	0				16		6	80	27	18	68	11	23	34	61	19	109	90	104	93	85
8862.91	3303.08	1605.95	2394.57	1293.62	5	38	1	26.2346	16	0	32	6				0	0	1				10		5	79	37	25	92	20	20	40	48	21	92	111	96	99	99
There are 6 missing values correspoinding to 3 beta-endorphin, 1 neurotensin, and 2 oxytocin values.
